# Supplementary material for: Detection of co-eluted peptides using database search methods
Source: Biol Direct. 2008 Jul 2;3:27. doi: 10.1186/1745-6150-3-27 (PMC2483259; doi:10.1186/1745-6150-3-27)
Supplement: Additional file 2 — Profile co-identifiable-spectra. This file lists the spectra in the co-identifiable set. Each spectrum is listed with the true peptide identified and the standardized E-values by turning the quality scores reported by the five search methods into calibrated E-values [37]. [file 1745-6150-3-27-S2.xls]

## Sheet: INTERSECTION_PEPTIDE_PCF_NIH_WE
Description: This file contains the intersection of the common identified peptides by five database search methods.
The data was provided by Dr. Rong-Fong Shen (Proteomics Core Facility, National Heart, Lung, and Blood Institute, NIH, Bethesda, MD 20892).
The data includes file generated by LTQ/LTQ, FT/FT, TOF/TOF, and LTQ/FT at three different concentrations .
Note: The reported E-value associated with each database search method is the calibrated E-value. See Reference below.
Alves G, Ogurtsov AY, Wu WW, Wang G, Shen RF, Yu YK: Calibrating E-values for MS2 Database Search Methods . Biology Direct (2007) 2:26. [[Online]].
The intersection contains 822 peptides
Data File	Peptide Identified	RAId_DbS	OMSSA	X!Tandem	Mascot	SEQUEST
083_MSMS_1166.6903_2.dta	HKTVPKNTGGK	0.000339	0.000557	6.2e-09	0.000483	0.00292
104_MSMS_1463.7241_2.dta	TCVADESHAGCEK	2.09e-06	4.4e-05	4.5e-08	7.97e-05	0.0162
106_MSMS_1478.6594_4.dta	ETYGDMADCCEK	2.11e-06	0.00541	4.4e-07	1.85e-05	0.625
115_MSMS_1121.5652_2.dta	WENGECAKK	0.0191	0.0083	5.6e-05	0.0151	0.577
119_MSMS_1068.5116_2.dta	KNCDKFEK	0.574	0.0132	0.015	0.00158	0.372
131_MSMS_1507.8506_3.dta	YSKKKLMETSHR	9.37e-05	0.393	0.00044	0.000678	0.404
141_MSMS_1072.5981_4.dta	SHCLAEVEK	0.00755	0.00127	0.0038	0.00134	0.876
141_MSMS_1817.9723_2.dta	EGTCPEAPTDECKPVK	0.00143	3.59e-05	2.3e-05	0.00401	0.00323
162_MSMS_1478.6642_2.dta	ETYGDMADCCEK	2.93e-06	0.0581	2.4e-07	0.000324	0.195
165_MSMS_1317.7094_2.dta	WCAVSEHEATK	5.4e-06	0.000224	5e-06	0.000838	0.025
179_MSMS_1586.9508_3.dta	KPVEEYANCHLAR	7.26e-07	0.000446	9.3e-06	0.0101	0.0174
180_MSMS_1502.7802_2.dta	EYEATLEECCAK	9.29e-05	0.00341	2.9e-06	0.000105	0.133
186_MSMS_922.5928_5.dta	AEFVEVTK	0.0444	0.146	0.37	0.000219	0.983
188_MSMS_1690.0392_2.dta	DCHLAKVPSHTVVAR	4.54e-05	0.000352	2.7e-05	0.00751	0.0669
189_MSMS_1706.9481_4.dta	LCMGSGLNLCEPNNK	2.17e-06	0.00242	2.8e-08	0.000175	0.316
192_MSMS_1725.9318_4.dta	LECVSAETTEDCLAK	0.0271	0.0175	0.00062	0.013	0.275
194_MSMS_978.5696_4.dta	DGAGDVAFVK	0.0103	0.00228	5.7e-06	0.000248	0.353
202_MSMS_1249.7607_4.dta	FKDLGEEHFK	0.0675	0.0216	0.03	0.0462	0.268
202_MSMS_1457.8859_2.dta	APLDNDLGVSEATR	0.0136	0.0523	2.3e-06	2.04e-05	0.981
203_MSMS_2549.5693_2.dta	KPVDEYKDCHLAKVPSHTVVAR	1.56e-05	0.000987	3e-06	5.16e-06	0.0115
212_MSMS_1902.0529_5.dta	NECFLSHKDDSPDLPK	0.00396	0.0107	0.00061	0.000659	0.0154
220_MSMS_1602.9180_6.dta	AVLEAEVKMCGELR	0.000181	0.0315	5.8e-06	0.000415	0.361
228_MSMS_1091.6425_3.dta	LDKWLCEK	0.00892	0.0118	0.015	0.0145	0.556
229_MSMS_1341.8634_5.dta	VDEDKPFPAVPK	0.00502	0.0788	0.00059	0.00389	0.78
237_MSMS_1491.9199_2.dta	SKEFKLFSSPHGK	0.000434	0.00025	2.1e-06	0.00315	0.0196
238_MSMS_1706.9468_6.dta	LCMGSGLNLCEPNNK	0.0962	0.114	0.0007	0.00377	0.579
240_MSMS_1478.8340_3.dta	GTFATLSELHCDK	0.000122	0.00044	3.9e-06	0.0809	0.341
242_MSMS_1273.7761_5.dta	HSTLFENLANK	0.00203	0.000177	5.5e-06	2.51e-05	0.0326
243_MSMS_1491.9541_3.dta	SKEFKLFSSPHGK	0.0129	0.0141	3.1e-05	0.016	0.619
249_MSMS_1249.7516_4.dta	SASDLTWDNLK	0.00126	5.25e-05	5.5e-05	1.29e-05	0.0372
253_MSMS_1577.8394_2.dta	FDEFFSEGCAPGSK	1.62e-06	0.000174	4.9e-08	2.72e-06	0.00203
253_MSMS_2265.4612_3.dta	DVSLLHKPTTKLSDFHVATR	3.29e-08	0.000132	3e-07	7.15e-07	0.0578
257_MSMS_1577.8743_2.dta	FDEFFSEGCAPGSK	1.42e-07	2.98e-06	5.4e-10	1.08e-06	0.00922
258_MSMS_1424.8274_3.dta	YHYKLVWCKK	0.00168	0.000312	9.8e-06	0.00737	0.0118
260_MSMS_1399.8309_5.dta	TVMENFVAFVDK	0.000343	0.0334	2.2e-05	0.000225	0.118
262_MSMS_1163.7394_3.dta	LVNELTEFAK	0.00554	0.0007	1.5e-05	0.00126	0.0378
262_MSMS_1424.8607_3.dta	YHYKLVWCKK	7.17e-05	0.000461	4.5e-06	0.0348	0.522
267_MSMS_1539.8531_2.dta	DKYELLCLDNTR	0.000162	0.0329	0.14	0.000905	0.423
274_MSMS_1200.7830_2.dta	VGLNYWLAHK	0.0368	0.0165	0.00089	0.0637	0.366
279_MSMS_1419.8649_6.dta	SLHTLFGDELCK	1.13e-05	0.000218	5.8e-08	0.00117	0.154
281_MSMS_1325.7943_4.dta	GYSLGNWVCAAK	0.0119	0.0261	5.2e-06	0.00165	0.501
281_MSMS_2072.1775_2.dta	SDNCEDTPEAGYFAVAVVK	2.55e-06	0.000876	1.8e-08	9.34e-05	0.00368
292_MSMS_1715.9913_2.dta	LSFNPTKLEEKCHL	5.54e-06	0.00257	2.4e-07	9.49e-05	0.0677
297_MSMS_1630.0065_7.dta	EDPKTFYYAVAVVK	7.21e-06	0.000226	3.8e-05	0.00376	0.0106
299_MSMS_1758.0769_2.dta	VNWLGLGPKENYPDR	0.00265	0.472	0.0022	0.00147	0.063
313_MSMS_2521.4609_2.dta	VVKPNATAWSEAGHLSAWKKWR	9.14e-06	0.0491	1.4e-09	4.99e-05	0.054
315_MSMS_2059.1667_3.dta	FFESFGDLSTPDAVMGNPK	1.9e-05	0.000464	5.7e-09	1.75e-08	0.0025
322_MSMS_1742.0740_4.dta	LSGKTLEVTSEYLFR	0.00332	0.0584	1.9e-06	1.6e-05	0.00453
329_MSMS_1723.0106_9.dta	MPCTEDYLSLLLNR	6.26e-05	0.148	0.0022	1.07e-05	0.954
331_MSMS_2847.7446_2.dta	VTVSLWKGETKVASGTAPFGGELLDER	1.22e-05	1.2e-05	2.4e-10	2.83e-09	0.000752
333_MSMS_1889.1437_2.dta	HPYFYAPELLYYANK	7.1e-09	5.89e-06	2.2e-07	0.00215	0.000359
343_MSMS_1577.9961_2.dta	TAGWNLPMGLLYNK	0.00267	0.00167	1.6e-06	0.036	0.0142
349_MSMS_2996.8647_2.dta	VADALTNAVAHVDDMPNALSALSDLHAHK	1.52e-06	0.000181	1.3e-06	7.88e-05	0.00369
358_MSMS_1567.9097_2.dta	DAFLGSFLYEYSR	7.62e-07	0.00132	2.2e-06	0.00121	0.000121
358_MSMS_1723.0072_7.dta	MPCTEDYLSLLLNR	0.000673	0.00348	1.2e-06	9.31e-07	0.0794
361_MSMS_1725.0055_2.dta	MPCTEDYLSLLLNR	1.45e-06	0.00484	5e-07	2.42e-06	0.029
375_MSMS_2707.7175_3.dta	VAGTWYSLAMAASDLSLLDAKSAPLR	0.65	0.367	2.9e-06	2.05e-05	0.159
383_MSMS_2171.3279_2.dta	SAGWNLPLGLLYCDLPEPR	6.39e-11	0.00261	0.00027	8.38e-06	0.00821
389_MSMS_1777.2012_2.dta	LLGNVLVCVLAHHFGK	0.00281	2.26e-05	2.7e-07	0.00492	0.00267
397_MSMS_2492.5791_2.dta	GLVLLAFSKYLKKCPFDEHVK	7.24e-08	0.0251	4.5e-08	2.13e-05	0.0173
401_MSMS_1891.1997_2.dta	LKGGFVWDWVDKSLLK	0.00521	0.000973	0.0018	0.003	0.134
Yu_500fmol.8216.8216.3.dta	DAFLGSFLYEYSR	2.85e-07	8.47e-05	1.6e-08	1.12e-07	0.000144
Yu_500fmol.8223.8223.3.dta	GLVLLAFSKYLKKCPFDEHVK	0.00276	0.000628	0.0015	7.05e-05	4.17e-05
Yu_500fmol.8226.8226.3.dta	AVLEAEVKMCGELR	1.08e-07	0.00162	2.8e-06	0.000102	0.00116
Yu_500fmol.8228.8228.3.dta	MPCTEDYLSLLLNR	1.52e-05	0.208	4.4e-06	8.78e-07	0.0019
Yu_500fmol.8236.8236.3.dta	EDPKTFYYAVAVVK	0.000961	0.836	0.064	0.00114	0.00765
Yu_500fmol.8247.8247.3.dta	APLDNDLGVSEATR	9.18e-05	0.0251	3.9e-05	2.91e-06	0.00435
Yu_500fmol.8261.8261.3.dta	LSFNPTKLEEKCHL	5.09e-05	0.0454	0.0014	8.48e-05	0.00488
Yu_500fmol.8277.8277.3.dta	AVLEAEVKMCGELR	5.88e-06	0.000191	3.8e-06	0.000312	0.000192
Yu_500fmol.8278.8278.3.dta	LSFNPTKLEEKCHL	5.01e-06	0.0462	2.6e-05	6e-05	0.014
Yu_500fmol.8280.8280.3.dta	FLDDDLTDDLMCVK	9.65e-07	0.00371	1.7e-07	0.000375	0.00116
Yu_500fmol.8325.8325.3.dta	LSGKTLEVTSEYLFR	5.13e-06	0.277	3e-05	7.32e-07	0.0011
Yu_500fmol.8332.8332.3.dta	LKGGFVWDWVDKSLLK	0.000256	0.000141	5.5e-07	2.32e-05	0.00019
Yu_500fmol.8340.8340.3.dta	LSGKTLEVTSEYLFR	0.000109	0.0937	2.1e-06	5.49e-06	0.000144
Yu_500fmol.8355.8355.3.dta	MPCTEDYLSLLLNR	1.78e-07	0.000806	1.3e-05	1.22e-05	0.00143
Yu_500fmol.8356.8356.3.dta	HLVDEPKNLLK	0.000592	0.00463	0.00021	0.0013	0.0325
Yu_500fmol.8390.8390.3.dta	DAFLGSFLYEYSR	2.98e-07	5.39e-05	5.1e-08	7.33e-06	0.000139
Yu_500fmol.8406.8406.3.dta	NTDGSTDYGLLKLNSR	0.00188	0.124	0.011	3.61e-07	6.35e-05
Yu_500fmol.8411.8411.3.dta	WSDGSYLEDKDMWR	1.92e-10	0.0148	3.7e-08	8.14e-08	0.00373
Yu_500fmol.8421.8421.3.dta	DAFLGSFLYEYSR	1.61e-06	2.34e-05	6.5e-09	1.92e-06	0.00375
Yu_500fmol.8427.8427.3.dta	NTDGSTDYGLLKLNSR	0.000659	0.000828	8.3e-06	2.26e-07	2.37e-05
Yu_500fmol.8434.8434.3.dta	HLVDEPKNLLK	0.000597	0.0408	0.0003	0.000336	0.272
Yu_500fmol.8438.8438.3.dta	LLVVYPWTKR	0.0024	0.153	0.00042	0.0276	0.284
Yu_500fmol.8452.8452.3.dta	FLDDDLTDDLMCVK	6.61e-06	2.06e-05	6.9e-07	1.19e-05	4.09e-05
Yu_500fmol.8475.8475.3.dta	LSFNPTKLEEKCHL	0.00011	0.0883	0.0001	0.004	0.0102
Yu_500fmol.8476.8476.3.dta	AVLEAEVKMCGELR	2.24e-05	0.043	0.00016	8.4e-05	0.0139
Yu_500fmol.8486.8486.3.dta	FLDDDLTDDLMCVK	2.19e-07	0.00309	7.3e-07	7.67e-07	2.01e-05
Yu_500fmol.8493.8493.3.dta	APLDNDLGVSEATR	0.00276	0.0827	9.3e-05	0.00028	0.0464
Yu_500fmol.8513.8513.3.dta	APLDNDLGVSEATR	0.000133	0.0722	3.1e-06	3.89e-07	0.0106
Yu_500fmol.8520.8520.3.dta	LSGKTLEVTSEYLFR	8.96e-05	0.019	7.3e-06	7.75e-07	0.000313
Yu_500fmol.8537.8537.3.dta	LKGGFVWDWVDKSLLK	7.07e-05	0.000194	7.4e-06	6.94e-05	0.000134
Yu_500fmol.8553.8553.3.dta	EFTPPVKAAYKK	0.0972	0.367	0.0019	0.0198	0.109
Yu_500fmol.8554.8554.3.dta	MPCTEDYLSLLLNR	4.16e-06	0.00305	2.5e-07	4.13e-09	0.00232
Yu_500fmol.8566.8566.3.dta	LKGGFVWDWVDKSLLK	0.000116	0.000512	1.1e-05	3.6e-06	1.06e-05
Yu_500fmol.8573.8573.3.dta	VLGAFSDGLAHLDNLK	0.000877	0.000107	7.3e-05	1.02e-07	9.48e-05
Yu_500fmol.8580.8580.3.dta	MFLSFPTTK	0.0613	0.405	0.0084	0.0148	0.151
Yu_500fmol.8585.8585.3.dta	HKKKFFKFR	0.000394	0.0319	1.5e-05	0.00154	0.39
Yu_500fmol.8601.8601.3.dta	DAFLGSFLYEYSR	5.18e-08	2.37e-06	2.4e-08	2.42e-08	9.83e-05
Yu_500fmol.8607.8607.3.dta	LLVVYPWTKR	0.0189	0.655	0.034	0.229	0.483
Yu_500fmol.8618.8618.3.dta	LGEYGFKNALLVR	0.000474	0.000539	9.5e-07	7.74e-05	0.00114
Yu_500fmol.8634.8634.3.dta	VNVDEVGGEALGR	0.0039	8.18e-05	5.1e-07	2.61e-08	0.000416
Yu_500fmol.8638.8638.3.dta	HLVDEPKNLLK	0.0026	0.0134	1.7e-05	0.00425	0.154
Yu_500fmol.8649.8649.3.dta	DAFLGSFLYEYSR	6.59e-07	2.74e-05	1.3e-07	6.18e-06	6.01e-05
Yu_500fmol.8650.8650.3.dta	VNVDEVGGEALGR	0.00543	0.00143	1.4e-07	6.28e-05	0.008
Yu_500fmol.8666.8666.3.dta	LSFNPTKLEEKCHL	3.65e-05	0.123	0.0021	0.000521	0.00187
Yu_500fmol.8692.8692.3.dta	FLDDDLTDDLMCVK	5.57e-07	2.82e-05	3.6e-09	6.93e-08	0.000711
Yu_500fmol.8694.8694.3.dta	TVMENFVAFVDK	3.78e-06	0.000562	3.2e-07	0.000429	0.0257
Yu_500fmol.8696.8696.3.dta	LSFNPTKLEEKCHL	2.88e-06	0.0506	0.0008	2.45e-05	0.00312
Yu_500fmol.8699.8699.3.dta	VYVEELKPTPEGDLELLLKK	0.000748	3.8e-06	7.2e-06	6.34e-05	2.65e-06
Yu_500fmol.8704.8704.2.dta	SDNCEDTPEAGYFAVAVVK	5.72e-08	0.000197	5.1e-06	1.91e-06	1.41e-05
Yu_500fmol.8710.8710.3.dta	NTDGSTDYGLLKLNSR	0.00115	0.000288	1.8e-07	9.57e-08	0.000414
Yu_500fmol.8714.8714.3.dta	LSGKTLEVTSEYLFR	0.000871	0.0662	9.9e-05	0.000113	0.0002
Yu_500fmol.8715.8715.3.dta	APLDNDLGVSEATR	0.000112	0.0145	0.0013	2.03e-06	0.014
Yu_500fmol.8726.8726.2.dta	SDNCEDTPEAGYFAVAVVK	7.02e-08	0.453	0.0016	0.000332	1.28e-06
Yu_500fmol.8744.8744.3.dta	MPCTEDYLSLLLNR	3.08e-08	0.000169	1.2e-07	6.98e-07	0.00189
Yu_500fmol.8745.8745.3.dta	LKGGFVWDWVDKSLLK	0.000107	1.41e-05	1.5e-07	5.73e-06	0.000214
Yu_500fmol.8757.8757.3.dta	VLGAFSDGLAHLDNLK	0.000128	0.00417	1.7e-05	1.37e-07	0.000432
Yu_500fmol.8759.8759.3.dta	MPCTEDYLSLLLNR	6.44e-06	0.000565	4e-06	1.96e-09	0.00106
Yu_500fmol.8762.8762.3.dta	LSGKTLEVTSEYLFR	0.000115	0.00688	6.6e-06	8.13e-07	4.54e-05
Yu_500fmol.8786.8786.3.dta	LLVVYPWTKR	0.0996	0.189	0.0089	0.0117	0.13
Yu_500fmol.8795.8795.3.dta	LLVVYPWTKR	0.0753	0.0645	0.004	0.00438	0.199
Yu_500fmol.8800.8800.3.dta	LGEYGFKNALLVR	0.00284	0.000521	4.9e-07	0.000141	0.00147
Yu_500fmol.8801.8801.3.dta	FLDDDLTDDLMCVK	2.95e-07	0.000174	1.2e-08	1.36e-07	0.00172
Yu_500fmol.8808.8808.3.dta	LKGGFVWDWVDKSLLK	7.93e-06	8.69e-05	7.2e-08	5e-05	0.000362
Yu_500fmol.8810.8810.3.dta	FLDDDLTDDLMCVK	7.35e-07	2.1e-06	2.5e-08	6.13e-07	3.09e-05
Yu_500fmol.8816.8816.3.dta	LVNELTEFAK	0.0297	0.0577	0.001	0.000622	0.21
Yu_500fmol.8819.8819.2.dta	LMNGEADAMSLDGGFVYLAGK	6.56e-07	0.0318	5.1e-07	7.85e-10	1.78e-06
Yu_500fmol.8836.8836.3.dta	DAFLGSFLYEYSR	8.85e-07	1.59e-05	4.4e-07	1.41e-05	0.00027
Yu_500fmol.8837.8837.3.dta	AVVELHTADGTLLEAEACDVGFR	0.00116	0.0269	8.5e-06	0.00362	0.00135
Yu_500fmol.8853.8853.3.dta	HLVDEPKNLLK	0.00164	0.0212	0.0016	0.00158	0.0442
Yu_500fmol.8859.8859.3.dta	VNVDEVGGEALGR	0.00196	0.000236	1.3e-06	2.36e-05	0.000496
Yu_500fmol.8876.8876.3.dta	AVLEAEVKMCGELR	1.37e-06	3.29e-05	9e-07	6.57e-05	0.000887
Yu_500fmol.8912.8912.3.dta	LPSEFDLSAFLR	8.91e-06	0.0502	8.7e-06	1.16e-05	0.0391
Yu_500fmol.8913.8913.2.dta	SDNCEDTPEAGYFAVAVVK	1.67e-12	0.000155	3.6e-08	2.89e-06	3.49e-05
Yu_500fmol.8914.8914.3.dta	VNVDEVGGEALGR	0.00445	0.00145	3.6e-07	4.91e-06	0.00449
Yu_500fmol.8930.8930.3.dta	LDGSGKMALTVDVEVASDTPHPAR	0.0318	0.000131	1.7e-07	0.000148	9.4e-06
Yu_500fmol.8939.8939.3.dta	FESNFNTKATNR	3.91e-05	0.0321	7.3e-06	0.000834	0.0208
Yu_500fmol.8944.8944.3.dta	LSGKTLEVTSEYLFR	0.000207	0.0373	2.3e-05	7.89e-07	0.000529
Yu_500fmol.8948.8948.3.dta	LLVVYPWTKR	0.0265	0.506	0.034	0.0559	0.343
Yu_500fmol.8955.8955.3.dta	FLASVSTVLTSK	0.000976	0.0173	4.7e-05	1.48e-05	0.0898
Yu_500fmol.8962.8962.3.dta	LSFNPTKLEEKCHL	0.000193	0.347	0.00093	0.0032	0.00331
Yu_500fmol.8963.8963.3.dta	LPSEFDLSAFLR	1.08e-06	0.00867	7.2e-06	7.67e-05	0.0125
Yu_500fmol.8964.8964.3.dta	NLNEKDYELLCLDGTR	9.96e-05	0.017	3.2e-07	0.000592	0.00243
Yu_500fmol.8972.8972.3.dta	LSGKTLEVTSEYLFR	9.43e-05	0.0801	1e-06	7.78e-07	0.000202
Yu_500fmol.8973.8973.3.dta	GLVLLAFSKYLKKCPFDEHVK	0.0138	0.00557	6.7e-07	2.33e-05	0.000476
Yu_500fmol.8975.8975.3.dta	MPCTEDYLSLLLNR	5.79e-05	0.0129	1.4e-05	1.28e-06	0.00827
Yu_500fmol.8978.8978.3.dta	AVVELHTADGTLLEAEACDVGFR	0.405	0.0311	2.1e-05	0.0078	0.137
Yu_500fmol.8982.8982.2.dta	SDNCEDTPEAGYFAVAVVK	1.33e-10	7.13e-05	3.3e-08	1.11e-07	2.14e-06
Yu_500fmol.8986.8986.3.dta	LKGGFVWDWVDKSLLK	7.93e-07	1.7e-05	1.8e-07	6.9e-05	0.000109
Yu_500fmol.8987.8987.3.dta	EDPKTFYYAVAVVK	1.48e-05	0.0313	8e-05	0.000174	0.00391
Yu_500fmol.8988.8988.3.dta	DAFLGSFLYEYSR	1.94e-06	2.96e-06	6e-09	8.57e-06	8.08e-05
Yu_500fmol.8992.8992.3.dta	FLDDDLTDDLMCVK	1.51e-06	2.43e-06	2.6e-08	4.37e-09	1.21e-05
Yu_500fmol.8997.8997.3.dta	LGEYGFKNALLVR	0.000371	0.000352	0.0015	0.000119	0.00164
Yu_500fmol.9002.9002.3.dta	DAFLGSFLYEYSR	1.88e-06	3.91e-06	1.2e-08	2.79e-06	9.07e-05
Yu_500fmol.9006.9006.3.dta	WSDGSYLEDKDMWR	2.89e-08	0.368	8.9e-06	7.96e-05	0.000545
Yu_500fmol.9011.9011.3.dta	LGEYGFKNALLVR	0.000278	0.00166	4.8e-05	0.000785	0.00243
Yu_500fmol.9018.9018.2.dta	LLFDGVNSAFHLWCNGR	1.33e-05	0.891	0.028	0.0988	0.00406
Yu_500fmol.9022.9022.3.dta	APLDNDLGVSEATR	0.0011	0.11	2.6e-07	0.00178	0.123
Yu_500fmol.9036.9036.3.dta	HLVDEPKNLLK	0.00792	0.0374	0.0034	0.000676	0.0593
Yu_500fmol.9060.9060.3.dta	LGLNCKLAKVAER	0.000271	0.0621	2.3e-06	6.53e-06	0.000955
Yu_500fmol.9071.9071.3.dta	VNVDEVGGEALGR	0.00177	0.000167	2.4e-07	9.72e-06	0.000652
Yu_500fmol.9078.9078.3.dta	AVLEAEVKMCGELR	6.49e-08	0.00249	2.3e-05	1.74e-05	0.000516
Yu_500fmol.9089.9089.3.dta	LDGSGKMALTVDVEVASDTPHPAR	0.00118	2.18e-05	3.3e-05	0.000327	1.02e-06
Yu_500fmol.9110.9110.3.dta	LLVVYPWTKR	0.0345	0.447	0.042	0.0647	0.844
Yu_500fmol.9120.9120.3.dta	VGAHAGEYGAEALER	0.000949	2.8e-05	4.3e-09	3.2e-06	0.00042
Yu_500fmol.9122.9122.3.dta	LSFNPTKLEEKCHL	2.57e-05	0.0205	0.00013	7.56e-05	0.00779
Yu_500fmol.9128.9128.3.dta	VLGAFSDGLAHLDNLK	0.000182	4.27e-05	3.6e-09	7.42e-08	0.000617
Yu_500fmol.9158.9158.3.dta	VLGAFSDGLAHLDNLK	0.00159	2.86e-05	2e-05	1.04e-06	1.38e-05
Yu_500fmol.9159.9159.2.dta	SDNCEDTPEAGYFAVAVVK	1.18e-06	0.144	0.022	5.25e-05	3.56e-06
Yu_500fmol.9164.9164.3.dta	FLDDDLTDDLMCVK	2.51e-06	1.74e-05	7.3e-09	7.54e-08	2.77e-05
Yu_500fmol.9166.9166.3.dta	LSFNPTKLEEKCHL	0.000409	0.00378	1.4e-05	0.000153	0.000901
Yu_500fmol.9172.9172.3.dta	GLVLLAFSKYLKKCPFDEHVK	0.000913	0.00607	0.029	0.119	0.0022
Yu_500fmol.9179.9179.3.dta	MPCTEDYLSLLLNR	5.61e-07	0.000253	1.7e-05	2.22e-06	0.000823
Yu_500fmol.9182.9182.3.dta	LGEYGFKNALLVR	0.00151	0.000555	8.9e-06	0.000114	0.00356
Yu_500fmol.9183.9183.3.dta	DAFLGSFLYEYSR	5.93e-08	3.5e-05	2.2e-09	8.65e-07	0.000322
Yu_500fmol.9184.9184.3.dta	FLDDDLTDDLMCVK	2.93e-08	4.83e-06	1.1e-10	9.03e-08	0.000379
Yu_500fmol.9185.9185.3.dta	LKGGFVWDWVDKSLLK	5.07e-05	2.21e-05	1.1e-06	8.47e-08	0.000101
Yu_500fmol.9192.9192.3.dta	EDPKTFYYAVAVVK	4.25e-05	0.000335	3.8e-07	0.000145	0.000954
Yu_500fmol.9194.9194.3.dta	DAFLGSFLYEYSR	7.77e-07	2.76e-06	2.3e-09	4.03e-05	2.74e-05
Yu_500fmol.9195.9195.3.dta	SLHTLFGDELCK	1.6e-06	0.0211	1.1e-05	0.00319	0.0456
Yu_500fmol.9198.9198.3.dta	LSGKTLEVTSEYLFR	2.38e-05	0.00199	2.3e-08	7.36e-07	0.00051
Yu_500fmol.9209.9209.3.dta	LKGGFVWDWVDKSLLK	5.65e-05	0.000212	1.1e-05	2.11e-06	0.000419
Yu_500fmol.9219.9219.3.dta	APLDNDLGVSEATR	3.69e-05	0.0829	1.5e-05	0.000401	0.0352
Yu_500fmol.9221.9221.3.dta	HLVDEPKNLLK	0.00306	0.0953	0.0018	0.0204	0.239
Yu_500fmol.9234.9234.3.dta	EDPKTFYYAVAVVK	1.15e-05	0.00732	4.5e-05	0.00047	0.0236
Yu_500fmol.9250.9250.3.dta	NTDGSTDYGLLKLNSR	0.000215	0.00086	6.3e-07	7.71e-06	9.21e-05
Yu_500fmol.9254.9254.3.dta	APLDNDLGVSEATR	4.61e-05	0.0306	6.1e-06	4.64e-08	0.0224
Yu_500fmol.9260.9260.3.dta	LDGSGKMALTVDVEVASDTPHPAR	0.00431	0.00781	0.0016	4.13e-05	1.06e-06
Yu_500fmol.9261.9261.3.dta	LSGKTLEVTSEYLFR	2.03e-06	0.0214	4e-08	7.94e-07	7.3e-05
Yu_500fmol.9263.9263.3.dta	HLVDEPKNLLK	0.000376	0.011	2.6e-05	0.00324	0.188
Yu_500fmol.9266.9266.3.dta	LLVVYPWTKR	0.00691	0.0316	0.00071	0.0587	0.494
Yu_500fmol.9272.9272.3.dta	LLVVYPWTKR	0.0141	0.258	0.0047	0.0255	0.242
Yu_500fmol.9273.9273.3.dta	NTDGSTDYGLLKLNSR	0.00195	0.0045	9.4e-06	1.49e-07	1.82e-05
Yu_500fmol.9310.9310.3.dta	AVLEAEVKMCGELR	2.88e-08	0.00013	4.4e-08	4.78e-05	0.0001
Yu_500fmol.9321.9321.3.dta	LGEYGFKNALLVR	0.00104	0.000344	2.2e-07	0.000302	0.0053
Yu_500fmol.9323.9323.3.dta	FLDDDLTDDLMCVK	1.07e-06	4.89e-06	2.1e-09	6.22e-07	9.11e-06
Yu_500fmol.9327.9327.3.dta	LGEYGFKNALLVR	0.00214	0.000549	1.3e-05	0.00332	0.00241
Yu_500fmol.9333.9333.3.dta	DAFLGSFLYEYSR	1.19e-07	2.31e-06	7e-09	1.84e-06	0.000269
Yu_500fmol.9347.9347.3.dta	LKGGFVWDWVDKSLLK	5.91e-05	0.000273	2.5e-06	1.68e-05	0.000124
Yu_500fmol.9351.9351.3.dta	LSFNPTKLEEKCHL	5.14e-06	0.00425	2e-06	0.000125	0.00198
Yu_500fmol.9389.9389.3.dta	EDPKTFYYAVAVVK	1.33e-05	0.0362	0.00037	4.28e-05	0.000922
Yu_500fmol.9406.9406.3.dta	APLDNDLGVSEATR	3.64e-05	0.00273	6.9e-05	4.96e-06	0.00743
Yu_500fmol.9408.9408.3.dta	LDGSGKMALTVDVEVASDTPHPAR	0.00309	6.9e-06	1.1e-06	2.97e-05	3.35e-06
Yu_500fmol.9419.9419.3.dta	LSGKTLEVTSEYLFR	0.000159	0.19	0.0003	8.93e-07	0.000149
Yu_500fmol.9425.9425.3.dta	LSGKTLEVTSEYLFR	0.000482	0.00345	8.5e-07	5.32e-07	0.000291
Yu_500fmol.9428.9428.3.dta	LLVVYPWTKR	0.0298	0.395	0.042	0.0874	0.648
Yu_500fmol.9430.9430.3.dta	NTDGSTDYGLLKLNSR	0.00886	0.0109	1.7e-06	1.63e-05	1.21e-05
Yu_500fmol.9485.9485.3.dta	AVLEAEVKMCGELR	5.92e-06	0.000161	1.5e-06	0.00016	0.000743
Yu_500fmol.9500.9500.3.dta	DAFLGSFLYEYSR	9.74e-08	7.34e-05	3.2e-09	2.64e-07	0.000109
Yu_500fmol.9503.9503.3.dta	FLDDDLTDDLMCVK	2e-07	2.74e-06	1.9e-09	2.07e-08	7.64e-05
Yu_500fmol.9514.9514.3.dta	DAFLGSFLYEYSR	2.2e-07	1.95e-05	1e-08	3.57e-05	1.9e-05
Yu_500fmol.9515.9515.3.dta	VGAHAGEYGAEALER	0.0143	0.0128	1.4e-05	0.00916	0.0171
Yu_500fmol.9530.9530.3.dta	LKGGFVWDWVDKSLLK	0.000312	0.0003	6.6e-05	9.57e-06	5.01e-05
Yu_500fmol.9538.9538.3.dta	LKGGFVWDWVDKSLLK	6.05e-05	0.00016	8.2e-06	0.000194	0.000166
Yu_500fmol.9570.9570.3.dta	LSFNPTKLEEKCHL	4.9e-05	0.11	1.5e-06	0.000448	0.00197
Yu_500fmol.9574.9574.3.dta	LGLNCKLAKVAER	8e-05	0.00118	7.7e-06	3.76e-07	0.00657
Yu_500fmol.9576.9576.3.dta	LVNELTEFAK	0.00162	0.0409	0.00058	0.0115	0.0965
Yu_500fmol.9582.9582.3.dta	LVNELTEFAK	0.00223	0.288	0.045	0.00762	0.327
Yu_500fmol.9586.9586.3.dta	LSFNPTKLEEKCHL	7.12e-06	0.135	1.5e-05	0.000312	0.00719
Yu_500fmol.9604.9604.3.dta	FLDDDLTDDLMCVK	3.17e-08	1.23e-05	3e-09	9.88e-08	1.73e-05
Yu_500fmol.9609.9609.3.dta	LLVVYPWTKR	0.0795	0.183	0.003	0.0134	0.424
Yu_500fmol.9618.9618.3.dta	EDPKTFYYAVAVVK	4.04e-05	0.00319	2.9e-05	0.000199	0.0168
Yu_500fmol.9624.9624.3.dta	MPCTEDYLSLLLNR	4.53e-05	0.0059	3.6e-05	2.12e-05	0.00126
Yu_500fmol.9627.9627.3.dta	LSGKTLEVTSEYLFR	0.000236	0.002	1.5e-07	7.87e-07	0.000179
Yu_500fmol.9635.9635.3.dta	LSGKTLEVTSEYLFR	2.36e-05	0.00853	2.9e-06	3.34e-07	4.89e-05
Yu_500fmol.9638.9638.3.dta	FLDDDLTDDLMCVK	3.86e-06	0.000121	1.7e-06	1.18e-05	8.09e-06
Yu_500fmol.9641.9641.3.dta	TVMENFVAFVDK	1.66e-06	0.0112	7.7e-06	6.48e-05	0.0992
Yu_500fmol.9642.9642.3.dta	LGLNCKLAKVAER	0.00055	0.0723	4.7e-05	1.46e-08	0.00693
Yu_500fmol.9644.9644.2.dta	SDNCEDTPEAGYFAVAVVK	5.94e-11	1.12e-06	3.1e-11	8.36e-07	1.71e-07
Yu_500fmol.9647.9647.3.dta	APLDNDLGVSEATR	0.000659	0.0618	0.056	2e-05	0.0194
Yu_500fmol.9658.9658.3.dta	VNVDEVGGEALGR	0.0007	6.73e-05	1.9e-07	1.62e-07	0.000492
Yu_500fmol.9663.9663.3.dta	LPSEFDLSAFLR	3.5e-06	0.012	0.00066	4.61e-05	0.0129
Yu_500fmol.9670.9670.3.dta	DAFLGSFLYEYSR	8.75e-08	6.37e-06	2.7e-08	9.51e-09	0.000216
Yu_500fmol.9676.9676.3.dta	DAFLGSFLYEYSR	3.47e-08	7.18e-06	1.6e-09	2.33e-07	0.000236
Yu_500fmol.9712.9712.3.dta	LKGGFVWDWVDKSLLK	4.32e-06	1.13e-05	2e-07	8.84e-06	4.65e-05
Yu_500fmol.9732.9732.3.dta	VLGAFSDGLAHLDNLK	0.00206	0.00136	6.6e-05	0.000291	0.00155
Yu_500fmol.9734.9734.3.dta	LKGGFVWDWVDKSLLK	4.11e-06	0.00041	1e-06	3.2e-06	3.08e-05
Yu_500fmol.9736.9736.3.dta	LSFNPTKLEEKCHL	5.63e-06	0.0347	0.00013	0.000152	0.00834
Yu_500fmol.9740.9740.3.dta	LLVVYPWTKR	0.053	0.341	0.0033	0.0537	0.638
Yu_500fmol.9750.9750.3.dta	LSFNPTKLEEKCHL	6.95e-07	0.00238	2.9e-06	1.65e-05	0.00131
Yu_500fmol.9761.9761.3.dta	EDPKTFYYAVAVVK	2.99e-05	0.00183	1.4e-06	0.000102	0.00215
Yu_500fmol.9765.9765.3.dta	EDPKTFYYAVAVVK	0.000108	0.00749	3.8e-05	0.000938	0.00552
Yu_500fmol.9772.9772.3.dta	LSGKTLEVTSEYLFR	0.000292	0.0194	3.7e-07	2.95e-05	3.11e-05
Yu_500fmol.9778.9778.3.dta	LSGKTLEVTSEYLFR	1.89e-05	0.00757	1.5e-07	9.16e-07	4.24e-05
Yu_500fmol.9788.9788.3.dta	APLDNDLGVSEATR	0.0011	0.0963	0.012	0.000255	0.0248
Yu_500fmol.9795.9795.2.dta	LMNGEADAMSLDGGFVYLAGK	2.57e-09	1.36e-05	8.9e-11	2.23e-08	2.09e-07
Yu_500fmol.9796.9796.3.dta	FLDDDLTDDLMCVK	1.14e-08	5.4e-06	7.6e-10	7.82e-08	6.07e-06
Yu_500fmol.9800.9800.3.dta	FLDDDLTDDLMCVK	1.58e-07	2.75e-06	6.7e-09	5.09e-07	1.28e-05
Yu_500fmol.9801.9801.3.dta	NTDGSTDYGLLKLNSR	0.0101	0.00258	0.00012	4.23e-05	1.27e-05
Yu_500fmol.9802.9802.3.dta	LGLNCKLAKVAER	8.54e-06	0.00211	2.7e-07	6.84e-06	0.00257
Yu_500fmol.9831.9831.3.dta	LGEYGFKNALLVR	0.000341	0.000175	3.7e-06	0.000117	0.00144
Yu_500fmol.9838.9838.3.dta	DAFLGSFLYEYSR	6.51e-07	2.11e-05	2.1e-09	6.06e-06	0.00456
Yu_500fmol.9849.9849.3.dta	DAFLGSFLYEYSR	9.88e-07	2e-05	1.4e-08	1.82e-05	2.73e-05
Yu_500fmol.9888.9888.3.dta	MPCTEDYLSLLLNR	2.56e-05	0.0123	1.9e-06	3.46e-05	0.00417
Yu_500fmol.9898.9898.3.dta	LKGGFVWDWVDKSLLK	5.45e-05	0.000396	1.7e-06	3.66e-06	0.000176
Yu_500fmol.9906.9906.3.dta	GLVLLAFSKYLKKCPFDEHVK	0.000234	9.99e-05	1.7e-08	0.000139	6.86e-06
Yu_500fmol.9910.9910.3.dta	LSFNPTKLEEKCHL	8.13e-06	0.00922	6.8e-05	3.64e-05	0.00631
Yu_500fmol.9912.9912.3.dta	LKGGFVWDWVDKSLLK	2.49e-05	4.1e-05	0.00027	0.000121	1.36e-05
Yu_500fmol.9930.9930.3.dta	LLVVYPWTKR	0.0234	0.0365	0.00011	0.0488	0.168
Yu_500fmol.9940.9940.3.dta	EDPKTFYYAVAVVK	9.79e-06	0.00783	6.6e-06	6.52e-05	0.00404
Yu_500fmol.9963.9963.3.dta	FLDDDLTDDLMCVK	7.58e-07	5.55e-06	8.9e-09	2.44e-08	3.38e-05
Yu_500fmol.9964.9964.3.dta	LSFNPTKLEEKCHL	0.000161	0.0373	3.3e-06	0.00444	0.0041
Yu_500fmol.9974.9974.3.dta	EDPKTFYYAVAVVK	6.01e-05	0.00352	1.1e-06	0.000272	0.00235
Yu_500fmol.9984.9984.3.dta	VLGAFSDGLAHLDNLK	0.0025	0.00476	0.00011	1.95e-05	7.16e-05
Yu_500fmol.9992.9992.3.dta	LGEYGFKNALLVR	0.0014	0.00924	9.8e-05	0.00143	0.02
Yu_500fmol_FTFT.1014.1014.2.dta	DAFLGSFLYEYSR	0.000324	0.000141	1e-05	0.00156	0.0112
Yu_500fmol_FTFT.1015.1015.2.dta	MPCTEDYLSLLLNR	5.56e-08	0.00327	0.0051	0.046	0.0125
Yu_500fmol_FTFT.1058.1058.2.dta	SAGWNLPLGLLYCDLPEPR	1.24e-06	0.000104	8.7e-08	0.0841	0.0372
Yu_500fmol_FTFT.1061.1061.2.dta	SAGWNLPLGLLYCDLPEPR	3.42e-07	0.000863	1.2e-06	0.0204	0.0493
Yu_500fmol_FTFT.1096.1096.2.dta	LKGGFVWDWVDKSLLK	9.41e-05	0.00602	1.4e-05	0.39	0.208
Yu_500fmol_FTFT.1098.1098.2.dta	LKGGFVWDWVDKSLLK	2.25e-05	0.00117	0.00073	0.0984	0.153
Yu_500fmol_FTFT.1100.1100.2.dta	LKGGFVWDWVDKSLLK	6.84e-05	0.0125	0.0089	0.055	0.727
Yu_500fmol_FTFT.1102.1102.2.dta	LKGGFVWDWVDKSLLK	0.00175	0.00135	0.0014	0.155	0.159
Yu_500fmol_FTFT.1131.1131.2.dta	EDLLWELLNKAKEHFGK	5.26e-09	0.000631	0.0015	0.174	0.00481
Yu_500fmol_FTFT.615.615.2.dta	YLCDNKDTLSSK	0.000181	0.00806	9.4e-05	0.0372	0.276
Yu_500fmol_FTFT.617.617.2.dta	YLCDNKDTLSSK	6.92e-05	0.0004	5.1e-08	0.00036	0.213
Yu_500fmol_FTFT.618.618.3.dta	KPVEEYANCHLAR	0.02	5.88e-07	1.5e-06	0.00153	0.209
Yu_500fmol_FTFT.620.620.3.dta	KPVEEYANCHLAR	0.00077	4.23e-06	6.2e-05	0.00893	0.0307
Yu_500fmol_FTFT.636.636.3.dta	YSKKKLMETSHR	3.91e-05	0.114	0.0018	0.127	0.333
Yu_500fmol_FTFT.657.657.2.dta	FESNFNTKATNR	1.24e-05	0.00013	3e-07	3.28e-05	0.026
Yu_500fmol_FTFT.659.659.2.dta	FESNFNTKATNR	1.84e-06	0.000135	1.2e-06	1.02e-05	0.0265
Yu_500fmol_FTFT.661.661.2.dta	FESNFNTKATNR	2.04e-05	0.000142	1.5e-06	7.02e-05	0.0976
Yu_500fmol_FTFT.691.691.2.dta	LECVSAETTEDCLAK	2.97e-07	2.34e-06	3.8e-09	7.59e-06	0.00148
Yu_500fmol_FTFT.694.694.2.dta	LECVSAETTEDCLAK	1.04e-07	2.63e-05	1.4e-07	0.018	0.0109
Yu_500fmol_FTFT.714.714.2.dta	DGAGDVAFVK	0.0115	0.00096	3.7e-05	0.00715	0.79
Yu_500fmol_FTFT.719.719.2.dta	APLDNDLGVSEATR	8.9e-05	0.000542	3.9e-06	6.17e-06	0.958
Yu_500fmol_FTFT.721.721.2.dta	APLDNDLGVSEATR	8.8e-05	0.000224	5.4e-07	1.18e-05	0.905
Yu_500fmol_FTFT.736.736.2.dta	VNVDEVGGEALGR	0.00656	3e-05	3.3e-06	1.1e-06	0.00184
Yu_500fmol_FTFT.739.739.2.dta	VNVDEVGGEALGR	0.00358	5.37e-06	4.8e-07	3.72e-06	0.00294
Yu_500fmol_FTFT.742.742.2.dta	HLVDEPKNLLK	0.000911	0.00335	0.00015	0.00956	0.827
Yu_500fmol_FTFT.743.743.2.dta	VNVDEVGGEALGR	0.00305	0.00902	1.7e-05	0.0301	0.306
Yu_500fmol_FTFT.760.760.2.dta	HSTLFENLANK	6.26e-05	0.0045	1e-05	0.00106	0.135
Yu_500fmol_FTFT.762.762.2.dta	HSTLFENLANK	0.00017	0.00273	3.7e-06	0.000461	0.181
Yu_500fmol_FTFT.763.763.2.dta	VDEDKPFPAVPK	0.00252	0.153	0.051	0.0627	0.863
Yu_500fmol_FTFT.770.770.3.dta	KVPKVSTPTLVEVSR	0.00068	1.51e-07	0.00012	0.046	0.00275
Yu_500fmol_FTFT.793.793.2.dta	LCMGSGLNLCEPNNK	1.25e-05	0.0673	1.2e-07	0.0165	0.0189
Yu_500fmol_FTFT.796.796.2.dta	GTDVKAWLR	0.293	0.0029	0.051	0.00338	0.057
Yu_500fmol_FTFT.798.798.2.dta	GTDVKAWLR	0.823	0.00306	0.078	0.00304	0.0443
Yu_500fmol_FTFT.804.804.2.dta	LGLNCKLAKVAER	0.00112	0.000279	6.7e-06	0.00196	0.206
Yu_500fmol_FTFT.806.806.2.dta	GDFKFNLSR	0.148	0.575	0.0022	0.0661	0.345
Yu_500fmol_FTFT.818.818.2.dta	SAVTALWGK	0.0221	0.00751	0.00095	0.0101	0.379
Yu_500fmol_FTFT.834.834.2.dta	LVNELTEFAK	0.00231	0.00498	0.00019	6.96e-05	0.542
Yu_500fmol_FTFT.836.836.2.dta	LVNELTEFAK	0.00154	0.00465	0.00024	6.83e-05	0.523
Yu_500fmol_FTFT.849.849.3.dta	SLHTLFGDELCK	0.155	0.00667	0.00043	0.21	0.0495
Yu_500fmol_FTFT.851.851.2.dta	YDENGNPWSAYGGDFGDTPNDR	2.54e-05	0.0117	3.9e-06	0.0333	0.0759
Yu_500fmol_FTFT.861.861.2.dta	GYSLGNWVCAAK	0.000244	0.00234	2.7e-06	0.0211	0.129
Yu_500fmol_FTFT.876.876.2.dta	SDNCEDTPEAGYFAVAVVK	3.09e-06	0.000105	1.4e-05	0.052	0.0056
Yu_500fmol_FTFT.878.878.2.dta	WSDGSYLEDKDMWR	1.97e-06	0.00633	0.024	0.141	0.366
Yu_500fmol_FTFT.880.880.2.dta	LSFNPTKLEEKCHL	1.64e-05	0.0264	0.0031	0.000345	0.0586
Yu_500fmol_FTFT.882.882.2.dta	LSFNPTKLEEKCHL	1.33e-06	0.0108	0.00047	0.00139	0.0481
Yu_500fmol_FTFT.884.884.2.dta	LSFNPTKLEEKCHL	2.48e-05	0.0537	8.1e-05	0.0491	0.0633
Yu_500fmol_FTFT.886.886.2.dta	LSFNPTKLEEKCHL	0.0101	0.71	0.051	0.375	0.239
Yu_500fmol_FTFT.901.901.2.dta	LGEYGFKNALLVR	0.000433	0.000499	1.4e-05	0.000514	0.061
Yu_500fmol_FTFT.908.908.2.dta	MYLGYEYVTALR	0.000223	0.037	0.00032	0.0698	0.888
Yu_500fmol_FTFT.931.931.2.dta	LLVVYPWTKR	0.0147	0.0113	0.0018	0.00641	0.428
Yu_500fmol_FTFT.933.933.2.dta	LLVVYPWTKR	0.0194	0.0185	0.0043	0.00437	0.521
Yu_500fmol_FTFT.939.939.2.dta	FFESFGDLSTPDAVMGNPK	0.000169	0.00219	4.4e-05	0.00725	0.0055
Yu_500fmol_FTFT.942.942.2.dta	FFESFGDLSTPDAVMGNPK	7.97e-05	0.0771	0.014	0.000956	0.0494
Yu_500fmol_FTFT.943.943.2.dta	FLDDDLTDDLMCVK	2.51e-06	8.84e-06	4.7e-05	0.0248	0.000559
Yu_500fmol_FTFT.946.946.2.dta	LSGKTLEVTSEYLFR	0.00016	0.215	0.16	0.318	0.38
Yu_500fmol_FTFT.950.950.2.dta	FLDDDLTDDLMCVK	2.23e-05	0.000748	0.00083	0.00472	0.00974
Yu_500fmol_FTFT.959.959.3.dta	VYVEELKPTPEGDLELLLKK	1.32e-05	5.21e-06	0.00077	0.0839	0.000717
Yu_500fmol_FTFT.981.981.2.dta	TVMENFVAFVDK	2.07e-05	0.00151	6.3e-05	0.0003	0.327
Yu_500fmol_ITFT.1002.1002.3.dta	MPCTEDYLSLLLNR	8.31e-07	0.000672	1.2e-05	0.000222	0.0193
Yu_500fmol_ITFT.1006.1006.3.dta	MPCTEDYLSLLLNR	1.09e-07	9.67e-05	3e-07	0.000949	0.0959
Yu_500fmol_ITFT.1007.1007.3.dta	DAFLGSFLYEYSR	4.6e-05	0.000561	3.1e-06	0.00854	0.0584
Yu_500fmol_ITFT.1012.1012.3.dta	MPCTEDYLSLLLNR	1.06e-06	0.00435	1.1e-05	0.00105	0.122
Yu_500fmol_ITFT.1060.1060.2.dta	SAGWNLPLGLLYCDLPEPR	7.85e-05	0.000143	7.1e-08	0.07	0.0299
Yu_500fmol_ITFT.1099.1099.3.dta	LKGGFVWDWVDKSLLK	3.37e-06	0.0141	0.019	0.0298	0.252
Yu_500fmol_ITFT.1107.1107.3.dta	LKGGFVWDWVDKSLLK	0.000165	0.0123	0.041	0.343	0.122
Yu_500fmol_ITFT.1111.1111.3.dta	LKGGFVWDWVDKSLLK	1.91e-05	0.000367	0.012	0.00861	0.101
Yu_500fmol_ITFT.1115.1115.3.dta	LKGGFVWDWVDKSLLK	3.7e-06	0.000325	0.00011	0.0757	0.199
Yu_500fmol_ITFT.1116.1116.2.dta	GLVLLAFSKYLKKCPFDEHVK	9.68e-08	0.000963	6.4e-05	0.083	0.00212
Yu_500fmol_ITFT.1135.1135.2.dta	EDLLWELLNKAKEHFGK	4.28e-07	0.000486	0.0036	0.323	0.0413
Yu_500fmol_ITFT.1139.1139.2.dta	EDLLWELLNKAKEHFGK	6.12e-06	0.000776	0.0015	0.793	0.033
Yu_500fmol_ITFT.1143.1143.2.dta	EDLLWELLNKAKEHFGK	2.65e-05	0.00286	0.00086	0.518	0.0168
Yu_500fmol_ITFT.578.578.3.dta	YLCDNKDTLSSK	6.7e-05	4.55e-05	2.3e-06	0.00553	0.349
Yu_500fmol_ITFT.582.582.3.dta	KPVEEYANCHLAR	3.33e-05	6.31e-07	0.00043	0.00741	0.00754
Yu_500fmol_ITFT.602.602.3.dta	YSKKKLMETSHR	0.00107	0.346	0.4	0.194	0.223
Yu_500fmol_ITFT.623.623.3.dta	FESNFNTKATNR	3.71e-05	1.87e-05	2.5e-06	1.02e-05	0.0792
Yu_500fmol_ITFT.624.624.3.dta	EYEATLEECCAK	0.000304	0.237	0.075	0.0716	0.834
Yu_500fmol_ITFT.702.702.3.dta	VNVDEVGGEALGR	0.00401	1.73e-06	8.1e-07	2.76e-05	0.00398
Yu_500fmol_ITFT.707.707.3.dta	VNVDEVGGEALGR	0.0023	2.34e-06	1.7e-07	0.00774	0.134
Yu_500fmol_ITFT.710.710.3.dta	HLVDEPKNLLK	0.000563	0.00321	6.7e-05	0.0099	0.47
Yu_500fmol_ITFT.711.711.3.dta	VNVDEVGGEALGR	0.00454	0.0128	0.00022	0.000863	0.28
Yu_500fmol_ITFT.738.738.3.dta	KVPKVSTPTLVEVSR	2.64e-05	5.25e-07	0.00013	0.24	0.0195
Yu_500fmol_ITFT.742.742.3.dta	KVPKVSTPTLVEVSR	0.0181	1.99e-05	0.00016	0.63	0.0489
Yu_500fmol_ITFT.746.746.3.dta	EGYYGYTGAFR	0.000495	0.013	0.012	0.0164	0.944
Yu_500fmol_ITFT.771.771.3.dta	LGLNCKLAKVAER	0.000162	3.42e-05	2.2e-05	0.000753	0.0641
Yu_500fmol_ITFT.775.775.3.dta	LGLNCKLAKVAER	0.00119	0.000656	4.5e-06	0.000934	0.339
Yu_500fmol_ITFT.790.790.3.dta	SAVTALWGK	0.0204	0.0116	0.0019	0.0374	0.568
Yu_500fmol_ITFT.806.806.3.dta	LVNELTEFAK	0.0017	0.0005	0.0012	7.44e-05	0.668
Yu_500fmol_ITFT.818.818.3.dta	SLHTLFGDELCK	0.0127	0.000493	0.0012	0.0777	0.0761
Yu_500fmol_ITFT.819.819.3.dta	SLHTLFGDELCK	3.08e-06	0.0383	0.061	0.416	0.917
Yu_500fmol_ITFT.822.822.3.dta	SLHTLFGDELCK	0.0113	0.000498	0.00064	0.195	0.334
Yu_500fmol_ITFT.827.827.2.dta	YDENGNPWSAYGGDFGDTPNDR	4.77e-06	0.00398	4.2e-07	0.00131	0.358
Yu_500fmol_ITFT.859.859.3.dta	LSFNPTKLEEKCHL	0.000379	0.00482	0.00042	0.00305	0.233
Yu_500fmol_ITFT.862.862.3.dta	LSFNPTKLEEKCHL	3.06e-08	0.0204	0.00021	0.0199	0.104
Yu_500fmol_ITFT.875.875.3.dta	LGEYGFKNALLVR	0.000371	8.72e-05	0.00034	0.000312	0.0265
Yu_500fmol_ITFT.878.878.3.dta	LGEYGFKNALLVR	0.00546	0.000906	0.0015	0.000566	0.317
Yu_500fmol_ITFT.900.900.3.dta	VLGAFSDGLAHLDNLK	0.00637	0.0121	0.00057	0.0235	0.0839
Yu_500fmol_ITFT.910.910.3.dta	LLVVYPWTKR	0.00786	0.00704	0.004	0.0066	0.474
Yu_500fmol_ITFT.914.914.3.dta	LLVVYPWTKR	0.0118	0.00167	0.064	0.0787	0.315
Yu_500fmol_ITFT.919.919.2.dta	FFESFGDLSTPDAVMGNPK	0.000145	0.00276	0.00029	0.00508	0.0212
Yu_500fmol_ITFT.922.922.2.dta	FFESFGDLSTPDAVMGNPK	3.57e-05	0.0331	0.096	0.107	0.0388
Yu_500fmol_ITFT.924.924.3.dta	LSGKTLEVTSEYLFR	0.000215	0.128	0.05	0.275	0.0684
Yu_500fmol_ITFT.927.927.3.dta	LSGKTLEVTSEYLFR	0.000314	0.194	0.0069	0.172	0.133
Yu_500fmol_ITFT.930.930.3.dta	FLDDDLTDDLMCVK	0.000394	0.016	0.00032	0.00281	0.111
Yu_500fmol_ITFT.971.971.3.dta	TVMENFVAFVDK	0.000166	0.000188	0.00034	0.00246	0.148
Yu_50fmol.4373.4373.3.dta	HLVDEPKNLLK	0.000374	0.000435	3.1e-06	0.00668	0.0742
Yu_50fmol.4378.4378.3.dta	HLVDEPKNLLK	0.00103	0.00134	3.5e-06	0.0168	0.0177
Yu_50fmol.4391.4391.3.dta	APLDNDLGVSEATR	1.74e-05	0.00181	3e-07	2.34e-06	0.0123
Yu_50fmol.4413.4413.3.dta	KCSTSSLLEACTFR	1.43e-06	0.00152	4.3e-07	8.54e-12	0.000224
Yu_50fmol.4434.4434.3.dta	APLDNDLGVSEATR	9.9e-06	0.00104	1.1e-07	6.93e-05	0.0105
Yu_50fmol.4436.4436.3.dta	VDEDKPFPAVPK	0.0009	0.0156	0.0021	0.000703	0.000949
Yu_50fmol.4440.4440.3.dta	TPEVDDEALEK	0.000194	0.0408	5.8e-05	0.00874	0.0953
Yu_50fmol.4443.4443.3.dta	VDEDKPFPAVPK	0.000891	0.00983	0.0018	0.000237	0.00545
Yu_50fmol.4451.4451.3.dta	DVSLLHKPTTKLSDFHVATR	1.51e-07	6.75e-09	1.7e-08	3.49e-06	3.23e-08
Yu_50fmol.4455.4455.3.dta	DVSLLHKPTTKLSDFHVATR	3.1e-10	7.49e-08	4.8e-07	1.33e-06	2.54e-07
Yu_50fmol.4457.4457.3.dta	DSGFKMNKLR	0.00424	0.0236	0.0009	0.000623	0.0407
Yu_50fmol.4460.4460.3.dta	LCMGSGLNLCEPNNK	2.55e-06	4.34e-05	3.6e-09	6.16e-06	2.44e-05
Yu_50fmol.4466.4466.3.dta	HSTLFENLANK	5.88e-06	0.000288	9.7e-07	5.39e-05	0.00485
Yu_50fmol.4472.4472.3.dta	HSTLFENLANK	1.04e-05	0.000526	1.3e-06	7.05e-05	0.000827
Yu_50fmol.4484.4484.3.dta	RPCFSALTPDETYVPK	0.000478	0.279	1.2e-05	0.042	0.0228
Yu_50fmol.4497.4497.3.dta	GTDVKAWLR	0.193	0.00268	0.068	9.72e-05	0.0744
Yu_50fmol.4498.4498.3.dta	HKKKFFKFR	5.17e-05	0.0689	0.00027	0.000286	0.142
Yu_50fmol.4502.4502.3.dta	HKKKFFKFR	6.71e-05	0.00429	3.8e-05	0.00168	0.149
Yu_50fmol.4504.4504.3.dta	VNVDEVGGEALGR	0.00164	0.000155	1.1e-05	1.3e-06	0.00917
Yu_50fmol.4529.4529.3.dta	EGYYGYTGAFR	4.77e-05	0.0794	4.6e-07	0.00142	0.388
Yu_50fmol.4538.4538.3.dta	GDFKFNLSR	0.0703	0.743	0.012	0.00781	0.0849
Yu_50fmol.4545.4545.3.dta	VNVDEVGGEALGR	0.000806	4.21e-05	1.8e-05	6.56e-06	0.00121
Yu_50fmol.4550.4550.3.dta	SASDLTWDNLK	0.00572	0.00462	2.5e-05	4.33e-07	0.00357
Yu_50fmol.4556.4556.3.dta	SASDLTWDNLK	0.00172	0.00511	6e-05	5.69e-06	0.0261
Yu_50fmol.4560.4560.3.dta	RHPEYAVSVLLR	0.00031	0.00331	3e-08	0.000214	0.0757
Yu_50fmol.4562.4562.3.dta	RHPEYAVSVLLR	9.78e-05	1.93e-06	0.00013	0.000141	5.08e-06
Yu_50fmol.4568.4568.3.dta	RHPEYAVSVLLR	5.24e-05	3.28e-06	4.4e-05	2.38e-05	1.55e-05
Yu_50fmol.4569.4569.3.dta	RHPEYAVSVLLR	3.47e-05	0.000761	3.2e-08	0.000311	0.0381
Yu_50fmol.4575.4575.3.dta	APLDNDLGVSEATR	7.99e-06	0.0093	5.7e-05	7.01e-07	0.0822
Yu_50fmol.4587.4587.3.dta	NTDGSTDYGLLKLNSR	0.000107	0.000132	7.2e-09	1.36e-06	9.7e-06
Yu_50fmol.4588.4588.3.dta	FDEFFSEGCAPGSK	4.67e-08	6.1e-05	3.4e-07	2.63e-06	1.44e-05
Yu_50fmol.4592.4592.3.dta	FDEFFSEGCAPGSK	3.9e-09	3.41e-06	8.9e-11	9.51e-08	2.48e-06
Yu_50fmol.4593.4593.3.dta	EFKLFSSPHGK	0.00562	0.0271	0.001	4.67e-05	0.000449
Yu_50fmol.4599.4599.3.dta	EFKLFSSPHGK	0.0277	0.000623	9.3e-06	0.000144	0.00163
Yu_50fmol.4601.4601.3.dta	LGLNCKLAKVAER	0.000197	0.0004	2.7e-06	7.26e-07	0.00145
Yu_50fmol.4608.4608.3.dta	LGLNCKLAKVAER	0.000118	0.00156	2.5e-05	9.65e-07	0.00216
Yu_50fmol.4622.4622.3.dta	ADRDKYELLCLDNTR	1.48e-05	1.84e-06	1.4e-10	1.37e-05	9.55e-06
Yu_50fmol.4628.4628.3.dta	CSTSSLLEACTFR	5.02e-08	9.98e-05	3.8e-08	4.01e-09	6.24e-06
Yu_50fmol.4630.4630.3.dta	ADRDKYELLCLDNTR	1.52e-05	3.86e-05	1.5e-08	2.65e-05	0.000144
Yu_50fmol.4635.4635.3.dta	SAVTALWGK	0.0203	0.0337	0.00032	8.19e-06	0.945
Yu_50fmol.4654.4654.3.dta	HKKKFFKFR	3.56e-05	0.00418	4.8e-06	0.00264	0.146
Yu_50fmol.4678.4678.3.dta	HKKKFFKFR	1.01e-05	0.00457	1.1e-05	0.00181	0.486
Yu_50fmol.4683.4683.3.dta	VGLNYWLAHK	0.00258	0.518	0.00032	0.00286	0.227
Yu_50fmol.4688.4688.3.dta	VGLNYWLAHK	0.000615	0.0404	4.8e-06	0.000171	0.0615
Yu_50fmol.4702.4702.3.dta	VNVDEVGGEALGR	0.0025	0.000125	1.1e-06	1e-06	0.00202
Yu_50fmol.4707.4707.3.dta	KKTALVELLK	0.0442	0.00118	2.8e-05	0.00022	0.0273
Yu_50fmol.4710.4710.3.dta	CSHYPNHPLWYTLCDR	1.26e-06	0.000158	0.00012	0.00674	2.21e-05
Yu_50fmol.4712.4712.3.dta	KKTALVELLK	0.0445	0.00649	1.4e-05	0.000666	0.0507
Yu_50fmol.4714.4714.3.dta	CSHYPNHPLWYTLCDR	2.17e-07	1.29e-05	5e-05	0.00877	6.15e-06
Yu_50fmol.4716.4716.3.dta	VNVDEVGGEALGR	0.0019	7.68e-05	2.1e-07	5.53e-06	0.00317
Yu_50fmol.4718.4718.3.dta	KKTALVELLK	0.127	8.15e-06	0.098	0.000206	0.00342
Yu_50fmol.4724.4724.3.dta	NLNEKDYELLCLDGTR	0.0176	5.4e-05	8.5e-05	0.0463	4.18e-05
Yu_50fmol.4725.4725.3.dta	KKTALVELLK	0.125	3.39e-06	0.015	0.000106	0.00227
Yu_50fmol.4728.4728.3.dta	EFTPPVKAAYKK	0.00956	0.873	0.0038	0.00761	0.0556
Yu_50fmol.4742.4742.3.dta	LVNELTEFAK	0.00486	0.000724	6.6e-05	0.000493	0.00442
Yu_50fmol.4745.4745.3.dta	NLNEKDYELLCLDGTR	9.3e-07	3.15e-07	4.9e-09	1.15e-08	2.23e-06
Yu_50fmol.4748.4748.3.dta	LVNELTEFAK	0.00226	0.000993	8.5e-05	5.53e-05	0.0025
Yu_50fmol.4752.4752.3.dta	VDEDKPFPAVPK	0.105	0.884	0.2	0.0702	0.241
Yu_50fmol.4758.4758.3.dta	HSTLFENLANK	1.44e-06	0.000451	2.9e-07	0.000223	0.0101
Yu_50fmol.4768.4768.3.dta	NTDGSTDYGLLKLNSR	9.23e-05	3.58e-05	3.6e-06	2.32e-07	3.35e-06
Yu_50fmol.4770.4770.2.dta	YDENGNPWSAYGGDFGDTPNDR	1.94e-11	1.49e-07	3.6e-12	4.61e-06	1.26e-06
Yu_50fmol.4772.4772.3.dta	SLHTLFGDELCK	0.02	0.000847	3.4e-05	0.00345	6.11e-05
Yu_50fmol.4773.4773.3.dta	SLHTLFGDELCK	3.28e-07	0.00012	2.5e-08	0.000592	0.0036
Yu_50fmol.4776.4776.2.dta	YDENGNPWSAYGGDFGDTPNDR	8.58e-10	4.08e-07	1.9e-09	8.33e-07	2.07e-06
Yu_50fmol.4779.4779.3.dta	SLHTLFGDELCK	1.1e-05	3.37e-05	7.8e-08	0.00141	0.00568
Yu_50fmol.4824.4824.3.dta	HSTLFENLANK	9.65e-06	0.0711	0.00039	0.00092	0.00377
Yu_50fmol.4826.4826.3.dta	DKYELLCLDNTR	1.97e-05	0.000185	1.5e-07	3.2e-06	3.55e-06
Yu_50fmol.4832.4832.3.dta	GYSLGNWVCAAK	8.54e-06	0.000226	8.5e-09	5.71e-06	0.000646
Yu_50fmol.4836.4836.3.dta	HKKKFFKFR	1.79e-05	0.00803	2.9e-05	0.00134	0.292
Yu_50fmol.4841.4841.3.dta	APLDNDLGVSEATR	0.0137	0.0244	2.5e-06	0.000136	0.309
Yu_50fmol.4854.4854.3.dta	APLDNDLGVSEATR	9.93e-05	0.0125	5.2e-06	0.00172	0.105
Yu_50fmol.4880.4880.3.dta	DLLFRDDTVCLAK	0.0109	0.018	0.23	0.0492	0.0106
Yu_50fmol.4884.4884.3.dta	HKKKFFKFR	0.000174	0.016	0.0021	0.00233	0.192
Yu_50fmol.4886.4886.2.dta	SDNCEDTPEAGYFAVAVVK	1.27e-11	6.99e-08	1.6e-13	9.5e-08	5.82e-09
Yu_50fmol.4892.4892.2.dta	SDNCEDTPEAGYFAVAVVK	2.02e-10	4.29e-08	1.4e-13	9.8e-08	1.85e-07
Yu_50fmol.4894.4894.3.dta	LVNELTEFAK	0.00232	0.00069	7.9e-05	0.000252	0.0057
Yu_50fmol.4898.4898.3.dta	LVNELTEFAK	0.00216	0.00562	0.0001	0.000298	0.0469
Yu_50fmol.4899.4899.3.dta	HLVDEPKNLLK	0.000889	0.0548	0.0003	0.0119	0.145
Yu_50fmol.4901.4901.3.dta	DYELLCLDGTR	3.87e-05	3.6e-05	3.4e-06	7.83e-06	0.00257
Yu_50fmol.4908.4908.3.dta	CSTSSLLEACTFR	3.64e-05	0.00416	2.9e-05	2.47e-05	0.0013
Yu_50fmol.4917.4917.3.dta	LGLNCKLAKVAER	0.00013	0.104	6e-06	2e-05	0.0104
Yu_50fmol.4935.4935.3.dta	WSDGSYLEDKDMWR	4.62e-10	0.000305	3e-06	2.65e-06	8.79e-06
Yu_50fmol.4940.4940.3.dta	WSDGSYLEDKDMWR	1.67e-10	1.08e-05	1.7e-11	9.41e-07	3.26e-05
Yu_50fmol.4943.4943.3.dta	LDKWLCEKL	2.32e-05	0.122	0.0024	0.0143	0.0848
Yu_50fmol.4944.4944.3.dta	LGLNCKLAKVAER	7.8e-06	0.0273	1e-05	2.69e-06	0.0108
Yu_50fmol.4946.4946.3.dta	LDKWLCEKL	1.67e-05	0.00668	0.00051	0.000923	0.0601
Yu_50fmol.4960.4960.3.dta	LFTFHADLCTLPDTEK	0.000924	4.03e-05	0.00083	0.0407	2.78e-05
Yu_50fmol.4982.4982.3.dta	GYSLGNWVCAAK	2.6e-05	0.00448	3.1e-07	0.000362	0.00464
Yu_50fmol.4997.4997.3.dta	KVLGAFSDGLAHLDNLK	0.005	1.48e-08	6e-08	5.68e-05	6.44e-07
Yu_50fmol.5000.5000.3.dta	KVLGAFSDGLAHLDNLK	7.13e-06	1.16e-08	1.5e-08	0.000169	7.64e-07
Yu_50fmol.5013.5013.3.dta	VNVDEVGGEALGR	0.00206	3.72e-05	2.8e-07	1.35e-06	0.000826
Yu_50fmol.5021.5021.3.dta	VNVDEVGGEALGR	0.000945	3.02e-05	1.3e-07	5.03e-07	0.0043
Yu_50fmol.5037.5037.3.dta	LSFNPTKLEEKCHL	1.11e-06	0.03	3.6e-06	2.12e-05	5.67e-05
Yu_50fmol.5039.5039.3.dta	APLDNDLGVSEATR	2.97e-05	0.82	1.8e-05	9.37e-05	0.0199
Yu_50fmol.5081.5081.3.dta	DYELLCLDGTR	6.51e-05	0.000428	2.3e-05	4.55e-05	0.0224
Yu_50fmol.5100.5100.2.dta	SDNCEDTPEAGYFAVAVVK	4.36e-10	4.76e-05	4.7e-08	1.8e-07	4.22e-07
Yu_50fmol.5111.5111.3.dta	LVSDGNGMNAWVAWR	3.4e-05	5.37e-05	3e-10	9.52e-07	3.88e-05
Yu_50fmol.5122.5122.3.dta	LGLNCKLAKVAER	4.9e-05	0.0019	2.9e-05	3.17e-07	0.00419
Yu_50fmol.5146.5146.3.dta	GYSLGNWVCAAK	0.000395	0.0393	0.00018	0.000454	0.00442
Yu_50fmol.5150.5150.3.dta	MYLGYEYVTALR	1.2e-05	0.000894	3.7e-07	0.000127	0.00125
Yu_50fmol.5153.5153.3.dta	GYSLGNWVCAAK	0.000584	0.0106	1.3e-05	5.07e-05	0.00144
Yu_50fmol.5154.5154.3.dta	LGLNCKLAKVAER	0.000445	0.00603	8.2e-05	1.4e-06	0.00756
Yu_50fmol.5172.5172.3.dta	VNVDEVGGEALGR	0.000727	3.52e-05	5.8e-07	1.8e-06	0.000407
Yu_50fmol.5181.5181.3.dta	MFLSFPTTK	0.0029	0.0321	0.0052	0.00265	0.378
Yu_50fmol.5187.5187.3.dta	MFLSFPTTK	0.0123	0.121	0.0034	0.00939	0.437
Yu_50fmol.5225.5225.3.dta	CSTSSLLEACTFR	0.000219	0.118	0.0073	0.0011	0.00417
Yu_50fmol.5240.5240.3.dta	HPYFYAPELLYYANK	7.07e-10	0.00302	3.6e-06	0.0108	0.000191
Yu_50fmol.5242.5242.3.dta	HPYFYAPELLYYANK	1.73e-05	3.97e-06	1.1e-05	0.000876	1.04e-05
Yu_50fmol.5246.5246.3.dta	HPYFYAPELLYYANK	4.9e-07	0.188	0.014	0.0278	0.000425
Yu_50fmol.5247.5247.3.dta	HPYFYAPELLYYANK	1.51e-06	9.61e-08	9.6e-07	0.000146	9.04e-06
Yu_50fmol.5255.5255.2.dta	LMNGEADAMSLDGGFVYLAGK	3.56e-10	7.72e-09	1.8e-12	1.58e-10	1.16e-08
Yu_50fmol.5259.5259.3.dta	LWSAELPNLYR	1.21e-05	0.00763	0.00081	0.0409	0.364
Yu_50fmol.5261.5261.2.dta	LMNGEADAMSLDGGFVYLAGK	1.47e-09	1.07e-06	6.2e-12	1.6e-10	1.87e-08
Yu_50fmol.5274.5274.3.dta	HLVDEPKNLLK	0.000529	0.0032	2e-05	0.0109	0.0417
Yu_50fmol.5297.5297.3.dta	VYVEELKPTPEGDLELLLKK	0.00707	5.97e-07	1.4e-07	1.71e-05	6.89e-08
Yu_50fmol.5312.5312.3.dta	LLVVYPWTKR	0.00441	0.00244	7.1e-05	0.00296	0.0899
Yu_50fmol.5318.5318.3.dta	LLVVYPWTKR	0.00528	0.00093	2e-05	0.00805	0.0634
Yu_50fmol.5324.5324.3.dta	MFLSFPTTK	0.0109	0.159	0.018	0.0305	0.0475
Yu_50fmol.5357.5357.3.dta	VNVDEVGGEALGR	0.000998	5.15e-05	1.1e-06	1.11e-05	0.000284
Yu_50fmol.5364.5364.3.dta	LGLNCKLAKVAER	0.00296	0.0212	0.0011	1.81e-05	0.00864
Yu_50fmol.5370.5370.3.dta	LGLNCKLAKVAER	0.00014	0.0337	1e-05	2.79e-06	0.00115
Yu_50fmol.5386.5386.3.dta	APLDNDLGVSEATR	0.00263	0.332	0.00023	1.41e-05	0.00263
Yu_50fmol.5387.5387.3.dta	GYSLGNWVCAAK	1.59e-05	0.00106	5.4e-09	2.61e-05	0.00132
Yu_50fmol.5391.5391.3.dta	APLDNDLGVSEATR	0.000354	0.038	0.002	7.24e-06	0.00655
Yu_50fmol.5414.5414.3.dta	TVMENFVAFVDK	7.07e-07	8.14e-05	4e-06	7.49e-05	0.000393
Yu_50fmol.5415.5415.3.dta	HLVDEPKNLLK	8.44e-05	0.0404	0.00013	0.0224	0.186
Yu_50fmol.5420.5420.3.dta	TVMENFVAFVDK	4.29e-06	3.71e-05	2.2e-07	4.27e-06	0.00248
Yu_50fmol.5421.5421.2.dta	LLFDGVNSAFHLWCNGR	2.29e-09	9.89e-05	8.4e-09	5.22e-09	8.62e-08
Yu_50fmol.5423.5423.3.dta	HLVDEPKNLLK	0.000813	0.00453	0.00095	0.00377	0.166
Yu_50fmol.5427.5427.2.dta	LLFDGVNSAFHLWCNGR	5.2e-09	9.64e-06	1.2e-11	1.49e-06	4.02e-07
Yu_50fmol.5433.5433.3.dta	LLFDGVNSAFHLWCNGR	4.93e-06	1.93e-06	0.014	1.65e-05	0.00291
Yu_50fmol.5442.5442.3.dta	LWSAELPNLYR	0.000308	0.0263	0.00027	0.0457	0.0485
Yu_50fmol.5453.5453.3.dta	LGEYGFKNALLVR	0.000875	0.0242	0.00078	0.0341	0.0154
Yu_50fmol.5468.5468.3.dta	LLVVYPWTKR	0.00145	0.00505	0.00011	0.00352	0.291
Yu_50fmol.5486.5486.3.dta	TAGWNLPMGLLYNK	0.000878	0.000107	2.5e-08	0.000169	7.04e-06
Yu_50fmol.5492.5492.3.dta	TAGWNLPMGLLYNK	0.000753	3.19e-05	5.2e-07	6.22e-05	8.14e-06
Yu_50fmol.5524.5524.3.dta	LGLNCKLAKVAER	0.000137	0.0288	7.5e-06	5.34e-08	0.000693
Yu_50fmol.5529.5529.3.dta	LGLNCKLAKVAER	0.000171	0.0244	1.6e-05	2.06e-07	0.00296
Yu_50fmol.5531.5531.3.dta	VNVDEVGGEALGR	0.00867	0.000204	6.5e-07	6.82e-07	0.00012
Yu_50fmol.5561.5561.3.dta	HLVDEPKNLLK	0.000309	0.0138	0.0017	0.0249	0.0108
Yu_50fmol.5564.5564.3.dta	DAFLGSFLYEYSR	3.7e-07	4.36e-06	1.2e-08	4.37e-06	1.68e-05
Yu_50fmol.5565.5565.3.dta	MPCTEDYLSLLLNR	2.25e-08	2.43e-06	4.5e-09	4.91e-09	2.07e-06
Yu_50fmol.5567.5567.3.dta	TVMENFVAFVDK	3.94e-06	0.0459	0.17	0.000105	0.00037
Yu_50fmol.5584.5584.3.dta	HLVDEPKNLLK	0.000484	0.0886	0.00051	0.026	0.151
Yu_50fmol.5597.5597.3.dta	LGEYGFKNALLVR	0.00604	0.47	0.0018	0.0256	0.007
Yu_50fmol.5600.5600.3.dta	LLVVYPWTKR	0.00318	0.0226	4.1e-05	0.0421	0.286
Yu_50fmol.5604.5604.3.dta	LGEYGFKNALLVR	0.00152	0.0552	0.00051	0.0299	0.0165
Yu_50fmol.5634.5634.3.dta	MFLSFPTTK	0.0425	0.129	0.0079	0.00529	0.0907
Yu_50fmol.5666.5666.3.dta	LPSEFDLSAFLR	5.41e-07	0.00218	7.3e-07	1.84e-07	0.00631
Yu_50fmol.5672.5672.3.dta	LPSEFDLSAFLR	2.69e-06	0.000226	9.1e-06	1.04e-05	0.00307
Yu_50fmol.5718.5718.3.dta	LVNELTEFAK	0.00225	0.00656	0.0014	0.00105	0.0337
Yu_50fmol.5760.5760.3.dta	LLVVYPWTKR	0.0551	0.0131	0.0019	0.0059	0.135
Yu_50fmol.5766.5766.2.dta	KLLELPELPKPESAGKLWLTVR	3.49e-08	6.68e-05	2.2e-09	6.62e-05	4.23e-06
Yu_50fmol.5769.5769.2.dta	KLLELPELPKPESAGKLWLTVR	8.85e-09	6.04e-06	3.1e-09	1.72e-05	4.68e-06
Yu_50fmol.5826.5826.3.dta	MFLSFPTTK	0.0157	0.0833	0.0018	0.00341	0.121
Yu_50fmol.5861.5861.3.dta	SMGGKEDLLWELLNKAKEHFGK	3.17e-05	2.33e-09	1.3e-06	0.000287	4.98e-08
Yu_50fmol.5874.5874.3.dta	SMGGKEDLLWELLNKAKEHFGK	2.78e-05	4.37e-10	1.9e-08	0.000351	1.81e-07
Yu_50fmol.5908.5908.3.dta	LLVVYPWTKR	0.00289	0.579	0.0027	0.121	0.211
Yu_50fmol.5972.5972.3.dta	LKGGFVWDWVDKSLLK	8.01e-05	6.2e-07	3.8e-06	5.46e-07	9.54e-07
Yu_50fmol.5978.5978.3.dta	LKGGFVWDWVDKSLLK	3.29e-06	1.88e-07	5e-07	1.96e-07	1.17e-06
Yu_50fmol.6046.6046.3.dta	LLVVYPWTKR	0.0156	0.263	0.0054	0.0831	0.253
Yu_50fmol.6131.6131.3.dta	LVNELTEFAK	0.00296	0.0229	0.00026	0.00135	0.0358
Yu_50fmol.6196.6196.3.dta	LLVVYPWTKR	0.00079	0.0685	0.00049	0.014	0.28
Yu_50fmol.6213.6213.3.dta	LLVVYPWTKR	0.00208	0.0225	0.00013	0.00123	0.124
Yu_50fmol.6240.6240.3.dta	SAVTALWGK	0.0114	0.467	0.00032	0.0983	0.726
Yu_50fmol_FTFT.657.657.2.dta	FESNFNTKATNR	1.07e-05	0.00161	7.8e-06	0.0115	0.548
Yu_50fmol_FTFT.658.658.2.dta	TPEVDDEALEK	2.57e-06	0.000677	4e-05	0.000799	0.75
Yu_50fmol_FTFT.683.683.2.dta	LECVSAETTEDCLAK	3.92e-06	0.000563	0.003	0.00455	0.00379
Yu_50fmol_FTFT.685.685.2.dta	LECVSAETTEDCLAK	6.49e-08	0.299	0.077	0.0357	0.249
Yu_50fmol_FTFT.729.729.2.dta	VNVDEVGGEALGR	0.00172	1.31e-05	5.7e-06	0.00355	0.0171
Yu_50fmol_FTFT.732.732.2.dta	VNVDEVGGEALGR	0.0145	0.0133	1.4e-05	0.0159	0.182
Yu_50fmol_FTFT.788.788.2.dta	LCMGSGLNLCEPNNK	0.000189	0.00233	5.1e-06	0.0793	0.0133
Yu_50fmol_FTFT.805.805.2.dta	NTDGSTDYGLLKLNSR	0.00721	0.000474	5.5e-06	0.00165	0.00509
Yu_50fmol_FTFT.807.807.2.dta	NTDGSTDYGLLKLNSR	0.000857	0.000841	8.8e-06	0.0035	0.00813
Yu_50fmol_FTFT.834.834.2.dta	YDENGNPWSAYGGDFGDTPNDR	3.72e-09	0.0053	9.4e-08	0.0788	0.0399
Yu_50fmol_FTFT.847.847.2.dta	GYSLGNWVCAAK	0.00185	0.0439	1.3e-07	0.00083	0.609
Yu_50fmol_FTFT.859.859.2.dta	SDNCEDTPEAGYFAVAVVK	1.49e-09	4.37e-05	3.9e-08	0.00159	0.000516
Yu_50fmol_FTFT.861.861.2.dta	SDNCEDTPEAGYFAVAVVK	5.54e-09	1.4e-05	1.7e-07	0.027	0.00796
Yu_50fmol_FTFT.863.863.2.dta	SDNCEDTPEAGYFAVAVVK	3.03e-07	0.000815	3.5e-07	0.00667	0.00103
Yu_50fmol_FTFT.869.869.2.dta	LSFNPTKLEEKCHL	0.00176	0.0233	0.0034	0.0504	0.231
Yu_50fmol_FTFT.871.871.2.dta	LSFNPTKLEEKCHL	0.00339	0.354	0.068	0.481	0.186
Yu_50fmol_FTFT.919.919.2.dta	FFESFGDLSTPDAVMGNPK	3.09e-05	0.011	0.028	0.0149	0.00346
Yu_50fmol_FTFT.933.933.2.dta	LLVVYPWTKR	0.0943	0.301	0.11	0.31	0.809
Yu_50fmol_FTFT.957.957.2.dta	TVMENFVAFVDK	1.01e-05	0.00166	3.6e-05	0.00136	0.21
Yu_50fmol_FTFT.959.959.2.dta	TVMENFVAFVDK	0.000124	0.0019	0.00015	0.0256	0.23
Yu_50fmol_FTFT.961.961.2.dta	TVMENFVAFVDK	3.68e-05	0.00229	0.00012	0.00248	0.476
Yu_50fmol_ITFT.611.611.3.dta	EYEATLEECCAK	3.3e-05	0.00744	2e-05	0.0537	0.518
Yu_50fmol_ITFT.643.643.3.dta	LECVSAETTEDCLAK	1.1e-06	0.00332	0.0033	0.0141	0.0875
Yu_50fmol_ITFT.647.647.3.dta	LECVSAETTEDCLAK	2.87e-08	0.000396	3.7e-05	0.0205	0.0114
Yu_50fmol_ITFT.690.690.3.dta	VNVDEVGGEALGR	0.00192	0.000765	8.2e-05	0.0811	0.302
Yu_50fmol_ITFT.751.751.3.dta	LCMGSGLNLCEPNNK	6.57e-05	0.0307	2.3e-07	0.021	0.0313
Yu_50fmol_ITFT.755.755.3.dta	GTDVKAWLR	0.239	0.00418	0.1	0.00185	0.295
Yu_50fmol_ITFT.763.763.3.dta	LGLNCKLAKVAER	0.000745	0.0134	3.7e-05	0.00507	0.379
Yu_50fmol_ITFT.771.771.3.dta	NTDGSTDYGLLKLNSR	0.000223	4.07e-05	0.0035	0.0352	0.00809
Yu_50fmol_ITFT.772.772.3.dta	FDEFFSEGCAPGSK	1.46e-06	0.000115	0.00011	0.447	0.357
Yu_50fmol_ITFT.814.814.3.dta	GYSLGNWVCAAK	9.77e-05	0.0282	2.7e-06	0.00263	0.866
Yu_50fmol_ITFT.818.818.3.dta	GYSLGNWVCAAK	0.00638	0.00285	9.3e-05	0.0255	0.232
Yu_50fmol_ITFT.826.826.2.dta	SDNCEDTPEAGYFAVAVVK	9.68e-07	0.000792	1.4e-06	0.00394	0.000912
Yu_50fmol_ITFT.831.831.2.dta	SDNCEDTPEAGYFAVAVVK	0.000298	0.0289	0.0006	0.579	0.017
Yu_50fmol_ITFT.835.835.3.dta	WSDGSYLEDKDMWR	1.32e-07	0.00204	0.0092	0.00245	0.257
Yu_50fmol_ITFT.872.872.3.dta	VLGAFSDGLAHLDNLK	0.000701	0.00569	0.0064	0.206	0.347
Yu_50fmol_ITFT.923.923.3.dta	TVMENFVAFVDK	1.64e-05	0.00186	0.00022	0.0026	0.331
Yu_50fmol_ITFT.926.926.3.dta	TVMENFVAFVDK	0.000208	0.00272	0.00035	0.0138	0.795
Yu_50fmol_ITFT.934.934.3.dta	TAGWNLPMGLLYNK	0.00562	0.00576	0.089	0.401	0.359
Yu_5pmol.8045.8045.3.dta	GLVLLAFSKYLKKCPFDEHVK	0.000344	4.64e-06	1.3e-07	7.23e-07	1.71e-06
Yu_5pmol.8169.8169.3.dta	DAFLGSFLYEYSR	6.53e-05	0.00921	1.3e-05	0.000745	0.00605
Yu_5pmol.8180.8180.3.dta	DAFLGSFLYEYSR	5.58e-07	1.09e-05	6.3e-09	3.68e-07	0.000364
Yu_5pmol.8207.8207.3.dta	LKGGFVWDWVDKSLLK	0.000179	2.09e-06	3.9e-08	3.27e-06	1.51e-05
Yu_5pmol.8208.8208.2.dta	GLVLLAFSKYLKKCPFDEHVK	1.11e-09	0.00126	7e-08	3.54e-07	1.04e-05
Yu_5pmol.8224.8224.3.dta	LKGGFVWDWVDKSLLK	7.91e-05	4.36e-05	4.2e-06	5.95e-06	3.48e-05
Yu_5pmol.8258.8258.2.dta	AVVELHTADGTLLEAEACDVGFR	6.1e-10	3.97e-05	6.8e-11	1.45e-06	5.24e-07
Yu_5pmol.8273.8273.3.dta	GLVLLAFSKYLKKCPFDEHVK	0.000557	4.04e-05	2.3e-05	1.04e-05	8.48e-05
Yu_5pmol.8279.8279.2.dta	AVVELHTADGTLLEAEACDVGFR	1.5e-07	1.96e-06	1.6e-10	3.7e-06	8.74e-07
Yu_5pmol.8396.8396.3.dta	LSGKTLEVTSEYLFR	1.45e-05	0.01	4.9e-07	5.09e-07	0.000183
Yu_5pmol.8426.8426.3.dta	LDGSGKMALTVDVEVASDTPHPAR	0.00146	7.02e-05	0.00084	7.76e-05	3.76e-07
Yu_5pmol.8428.8428.3.dta	LKGGFVWDWVDKSLLK	0.00079	1.79e-05	2.5e-06	2.46e-07	1.06e-05
Yu_5pmol.8432.8432.3.dta	LKGGFVWDWVDKSLLK	1.12e-07	0.00064	6.4e-08	1.01e-06	0.000849
Yu_5pmol.8457.8457.3.dta	DAFLGSFLYEYSR	1.05e-06	2.44e-06	2.5e-09	1.88e-07	0.000132
Yu_5pmol.8475.8475.2.dta	KLLELPELPKPESAGKLWLTVR	5.97e-06	0.138	0.00031	0.000654	0.000397
Yu_5pmol.8499.8499.2.dta	GLVLLAFSKYLKKCPFDEHVK	4.85e-09	0.00607	2.8e-07	3.18e-06	3.26e-05
Yu_5pmol.8544.8544.3.dta	AVLEAEVKMCGELR	1.01e-06	0.000178	3.7e-07	6.71e-06	7.39e-06
Yu_5pmol.8554.8554.3.dta	GLVLLAFSKYLKKCPFDEHVK	0.000229	2.19e-05	1.6e-08	1.46e-06	1.84e-06
Yu_5pmol.8582.8582.3.dta	FLDDDLTDDLMCVK	1.39e-07	8.05e-05	5e-08	3.53e-08	7.73e-05
Yu_5pmol.8614.8614.3.dta	LKGGFVWDWVDKSLLK	0.00011	2.33e-05	2.5e-05	1.94e-06	7.11e-06
Yu_5pmol.8643.8643.2.dta	LMNGEADAMSLDGGFVYLAGK	4.75e-06	0.0454	3.6e-05	1.3e-07	4.22e-05
Yu_5pmol.8648.8648.3.dta	LDGSGKMALTVDVEVASDTPHPAR	0.0164	4.08e-05	1.9e-05	3.68e-06	1.77e-07
Yu_5pmol.8650.8650.3.dta	FLDDDLTDDLMCVK	2.94e-05	0.0299	0.00016	3.87e-05	4.69e-05
Yu_5pmol.8656.8656.3.dta	DAFLGSFLYEYSR	3.44e-07	5.32e-06	1.2e-08	1.3e-07	1.06e-05
Yu_5pmol.8660.8660.3.dta	LDGSGKMALTVDVEVASDTPHPAR	0.000868	5.76e-06	1.6e-05	3.42e-06	6.22e-07
Yu_5pmol.8672.8672.3.dta	AVLEAEVKMCGELR	2.13e-07	3.38e-05	6.7e-07	1.61e-09	0.000259
Yu_5pmol.8696.8696.3.dta	LKGGFVWDWVDKSLLK	2.55e-05	1.16e-05	4.4e-08	1.82e-07	0.000102
Yu_5pmol.8778.8778.3.dta	MYLGYEYVTALR	0.000221	0.00204	1.5e-05	0.0521	0.0188
Yu_5pmol.8865.8865.2.dta	LMNGEADAMSLDGGFVYLAGK	3.26e-07	0.000538	1.7e-05	2.33e-09	2.19e-06
Yu_5pmol.8870.8870.3.dta	AVVELHTADGTLLEAEACDVGFR	0.0874	0.131	0.0047	0.00336	0.0117
Yu_5pmol.8874.8874.3.dta	LDGSGKMALTVDVEVASDTPHPAR	0.000185	2.44e-06	3.4e-07	0.000196	3.15e-08
Yu_5pmol.8888.8888.3.dta	DAFLGSFLYEYSR	1.9e-06	1.84e-05	9.7e-09	2.9e-08	6.12e-05
Yu_5pmol.8890.8890.3.dta	LKGGFVWDWVDKSLLK	9.17e-06	2.74e-06	1.5e-08	1.96e-07	1.69e-05
Yu_5pmol.8894.8894.3.dta	LKGGFVWDWVDKSLLK	3.77e-05	1.82e-05	4.5e-07	1.75e-06	2.58e-05
Yu_5pmol.8906.8906.3.dta	LKGGFVWDWVDKSLLK	0.00112	1.08e-05	2.8e-06	2.14e-06	6.55e-06
Yu_5pmol.8912.8912.3.dta	DAFLGSFLYEYSR	9.34e-07	4.75e-06	8.4e-06	3.52e-06	1.76e-05
Yu_5pmol.8927.8927.3.dta	LKGGFVWDWVDKSLLK	0.000182	4.45e-07	1.1e-07	9.71e-06	1.17e-05
Yu_5pmol.8944.8944.3.dta	DAFLGSFLYEYSR	5.99e-08	0.000283	3.3e-08	4.64e-07	0.000462
Yu_5pmol.8950.8950.3.dta	DAFLGSFLYEYSR	5.6e-07	4.83e-06	4.4e-09	1.05e-06	6.25e-05
Yu_5pmol.9035.9035.3.dta	MYLGYEYVTALR	5.3e-05	0.028	0.00029	0.00503	0.00608
Yu_5pmol.9036.9036.3.dta	AVLEAEVKMCGELR	1.15e-06	8.93e-06	2.7e-06	2.16e-06	0.000133
Yu_5pmol.9068.9068.2.dta	LMNGEADAMSLDGGFVYLAGK	3.91e-07	0.000305	4e-10	1.31e-08	1.71e-06
Yu_5pmol.9076.9076.3.dta	LDGSGKMALTVDVEVASDTPHPAR	1.5e-05	3.35e-06	3.7e-06	2.45e-06	2.27e-06
Yu_5pmol.9077.9077.2.dta	LMNGEADAMSLDGGFVYLAGK	1.13e-07	0.0183	3.7e-07	1.52e-06	9.13e-06
Yu_5pmol.9099.9099.3.dta	GLVLLAFSKYLKKCPFDEHVK	8.8e-06	8.48e-06	1.1e-07	9.11e-06	0.000597
Yu_5pmol.9105.9105.3.dta	LKGGFVWDWVDKSLLK	2.04e-06	3.89e-07	1.4e-08	4.65e-07	7.62e-06
Yu_5pmol.9120.9120.3.dta	LSGKTLEVTSEYLFR	0.00356	0.345	0.0019	1.23e-05	0.0105
Yu_5pmol.9132.9132.2.dta	LDGSGKMALTVDVEVASDTPHPAR	1.12e-06	0.114	6.7e-08	4.43e-06	0.000218
Yu_5pmol.9143.9143.3.dta	LKGGFVWDWVDKSLLK	2.08e-06	5.34e-06	6.7e-07	1.91e-07	1.13e-05
Yu_5pmol.9152.9152.3.dta	DAFLGSFLYEYSR	8.28e-06	2.12e-06	1e-08	1.11e-06	6.24e-05
Yu_5pmol.9155.9155.3.dta	FLDDDLTDDLMCVK	1.18e-06	0.000856	8.2e-08	1.69e-06	0.000804
Yu_5pmol.9182.9182.3.dta	AVLEAEVKMCGELR	1.57e-07	2.77e-06	2.9e-08	7.89e-08	3.59e-05
Yu_5pmol.9215.9215.2.dta	KLLELPELPKPESAGKLWLTVR	5.11e-06	0.011	1.2e-06	2.71e-05	0.000456
Yu_5pmol.9219.9219.3.dta	LGEYGFKNALLVR	0.000159	0.000299	1.1e-06	0.00163	0.00359
Yu_5pmol.9220.9220.3.dta	FLDDDLTDDLMCVK	3.24e-07	9.74e-06	7.4e-09	7.61e-07	3.52e-05
Yu_5pmol.9230.9230.3.dta	LSGKTLEVTSEYLFR	0.0139	0.983	3.3e-05	0.000122	0.0146
Yu_5pmol.9255.9255.2.dta	SAGWNLPLGLLYCDLPEPR	2.08e-06	0.00652	4.1e-05	0.000136	0.00131
Yu_5pmol.9275.9275.3.dta	LDGSGKMALTVDVEVASDTPHPAR	0.00386	8.09e-07	1.5e-05	1.48e-06	6.2e-07
Yu_5pmol.9303.9303.3.dta	MPCTEDYLSLLLNR	0.000307	0.549	0.015	1.21e-06	0.00219
Yu_5pmol.9324.9324.3.dta	LKGGFVWDWVDKSLLK	4.89e-06	3.51e-06	1.8e-08	5.5e-08	0.000189
Yu_5pmol.9336.9336.3.dta	LKGGFVWDWVDKSLLK	0.000121	2.36e-06	4.3e-06	1.51e-06	5.44e-06
Yu_5pmol.9362.9362.2.dta	SDNCEDTPEAGYFAVAVVK	4.5e-09	0.000126	3.8e-10	1.11e-07	5.6e-06
Yu_5pmol.9365.9365.3.dta	GLVLLAFSKYLKKCPFDEHVK	0.00167	0.00015	0.00052	5.18e-05	2.35e-05
Yu_5pmol.9389.9389.3.dta	DAFLGSFLYEYSR	7.49e-07	2.72e-06	4e-08	4.49e-06	1.86e-05
Yu_5pmol.9394.9394.2.dta	SDNCEDTPEAGYFAVAVVK	1.34e-08	9.46e-05	1.4e-09	9.04e-05	1.4e-05
Yu_5pmol.9395.9395.3.dta	LKGGFVWDWVDKSLLK	6.86e-06	2.58e-06	4.2e-08	2.31e-07	2.59e-06
Yu_5pmol.9398.9398.2.dta	LMNGEADAMSLDGGFVYLAGK	2.76e-07	2.33e-05	1.2e-09	8.5e-12	1.85e-06
Yu_5pmol.9404.9404.3.dta	DAFLGSFLYEYSR	2.07e-07	9.85e-05	1.2e-09	5.77e-07	8.43e-05
Yu_5pmol.9416.9416.3.dta	NTDGSTDYGLLKLNSR	0.00586	0.416	0.0011	0.000497	0.000358
Yu_5pmol.9418.9418.2.dta	KLLELPELPKPESAGKLWLTVR	1.94e-08	0.00635	1.5e-06	7.16e-05	0.000862
Yu_5pmol.9436.9436.3.dta	GLVLLAFSKYLKKCPFDEHVK	1.26e-07	9.7e-06	1.6e-06	5.09e-06	1.57e-07
Yu_5pmol.9444.9444.3.dta	GLVLLAFSKYLKKCPFDEHVK	1.68e-05	1.1e-06	1.7e-06	4.73e-07	6.05e-07
Yu_5pmol.9447.9447.2.dta	LMNGEADAMSLDGGFVYLAGK	3.4e-07	0.00637	2.6e-08	4.29e-07	4.74e-06
Yu_5pmol.9458.9458.3.dta	AVLEAEVKMCGELR	8.61e-06	0.025	8.4e-07	1.38e-06	0.00142
Yu_5pmol.9459.9459.3.dta	GLVLLAFSKYLKKCPFDEHVK	4.66e-10	9.44e-09	1.2e-06	1.97e-07	2.61e-07
Yu_5pmol.9466.9466.3.dta	AVLEAEVKMCGELR	5.15e-07	0.000163	3.4e-06	1.72e-06	0.000721
Yu_5pmol.9480.9480.3.dta	AVLEAEVKMCGELR	5.81e-06	3.03e-06	1.9e-08	5.24e-07	3.35e-05
Yu_5pmol.9482.9482.3.dta	LSGKTLEVTSEYLFR	0.000376	0.00206	9.1e-08	7.28e-07	0.000525
Yu_5pmol.9483.9483.3.dta	AVLEAEVKMCGELR	3.48e-07	2e-06	3.6e-07	8.82e-08	0.000323
Yu_5pmol.9500.9500.3.dta	LPSEFDLSAFLR	6.59e-06	0.764	3e-05	2.7e-05	0.0242
Yu_5pmol.9520.9520.3.dta	LSGKTLEVTSEYLFR	0.000119	0.0458	7.9e-06	7.15e-07	0.000388
Yu_5pmol.9548.9548.3.dta	FLASVSTVLTSK	0.000282	0.175	3.3e-06	0.000587	0.295
Yu_5pmol.9552.9552.3.dta	AVVELHTADGTLLEAEACDVGFR	0.000185	1.51e-05	1e-05	1.07e-05	0.000146
Yu_5pmol.9560.9560.3.dta	FLDDDLTDDLMCVK	1.68e-06	3.62e-05	6.4e-10	6.35e-07	0.000112
Yu_5pmol.9573.9573.3.dta	FLDDDLTDDLMCVK	7.16e-08	0.000284	1e-08	2.44e-06	7.63e-05
Yu_5pmol.9584.9584.3.dta	LPSEFDLSAFLR	1.09e-05	0.0179	6.8e-06	0.000152	0.0152
Yu_5pmol.9587.9587.3.dta	LKGGFVWDWVDKSLLK	5.17e-05	4.15e-06	2.6e-07	1.98e-07	6.4e-06
Yu_5pmol.9590.9590.3.dta	DAFLGSFLYEYSR	2.25e-07	6.84e-06	6.8e-09	1.56e-06	0.00135
Yu_5pmol.9596.9596.3.dta	DAFLGSFLYEYSR	9.21e-07	7.06e-06	1.3e-07	7.12e-06	3.59e-05
Yu_5pmol.9632.9632.2.dta	SAGWNLPLGLLYCDLPEPR	1.29e-07	1.93e-05	5.9e-07	1.78e-08	0.000222
Yu_5pmol.9638.9638.3.dta	MYLGYEYVTALR	0.000335	0.00258	2.8e-06	0.00567	0.0106
Yu_5pmol.9650.9650.3.dta	GLVLLAFSKYLKKCPFDEHVK	2.84e-05	1.1e-06	6.1e-08	1.67e-05	7.79e-06
Yu_5pmol.9669.9669.3.dta	AVLEAEVKMCGELR	1.05e-06	5.66e-05	7.4e-07	1.83e-06	0.000323
Yu_5pmol.9688.9688.3.dta	LFTFHADLCTLPDTEK	3.16e-07	0.0229	1.5e-05	0.0051	6.2e-05
Yu_5pmol.9700.9700.3.dta	LFTFHADLCTLPDTEK	2.7e-06	0.017	1.8e-05	0.00092	7.12e-05
Yu_5pmol.9730.9730.2.dta	SAGWNLPLGLLYCDLPEPR	4.12e-08	0.000222	1.4e-09	2.4e-06	0.000122
Yu_5pmol.9734.9734.3.dta	AVVELHTADGTLLEAEACDVGFR	0.0131	0.0459	0.00088	0.0123	0.00662
Yu_5pmol.9746.9746.3.dta	VAGTWYSLAMAASDLSLLDAKSAPLR	2.61e-08	0.00129	0.0057	9.93e-05	3.1e-06
Yu_5pmol.9760.9760.3.dta	FLDDDLTDDLMCVK	1.48e-07	2.38e-06	2.5e-09	1.03e-06	4.18e-05
Yu_5pmol.9766.9766.3.dta	LPSEFDLSAFLR	4.36e-06	0.0148	5.4e-06	6.85e-06	0.0309
Yu_5pmol.9773.9773.2.dta	LDGSGKMALTVDVEVASDTPHPAR	1.72e-07	0.000117	5.9e-09	5.32e-10	0.000165
Yu_5pmol.9779.9779.3.dta	LPSEFDLSAFLR	1.34e-06	0.00567	7.3e-07	1.89e-07	0.00629
Yu_5pmol.9783.9783.3.dta	DAFLGSFLYEYSR	8.62e-07	3.11e-06	2.7e-08	7.3e-07	5.74e-05
Yu_5pmol.9784.9784.3.dta	LKGGFVWDWVDKSLLK	0.00297	0.0439	0.038	0.00201	0.000324
Yu_5pmol.9788.9788.3.dta	LKGGFVWDWVDKSLLK	0.000293	1.96e-05	2.6e-06	6.36e-06	6.36e-06
Yu_5pmol.9789.9789.3.dta	DAFLGSFLYEYSR	2.86e-07	2.48e-06	3.2e-09	6.72e-07	2.26e-05
Yu_5pmol.9797.9797.2.dta	SDNCEDTPEAGYFAVAVVK	1.88e-06	0.00128	2.5e-05	0.000307	0.000448
Yu_5pmol.9801.9801.2.dta	GLVLLAFSKYLKKCPFDEHVK	5.82e-14	0.00125	7.9e-08	8.44e-07	4.18e-05
Yu_5pmol.9833.9833.3.dta	MPCTEDYLSLLLNR	2.65e-06	0.00312	5.2e-08	1.91e-05	0.000212
Yu_5pmol.9872.9872.3.dta	LDGSGKMALTVDVEVASDTPHPAR	0.00835	1.03e-05	0.0038	1.09e-05	9.3e-07
Yu_5pmol.9879.9879.3.dta	FLASVSTVLTSK	0.000895	0.121	1.5e-06	0.000262	0.102
Yu_5pmol.9903.9903.3.dta	GLVLLAFSKYLKKCPFDEHVK	3.34e-07	2.18e-05	1.2e-06	3.57e-07	8.39e-07
Yu_5pmol.9906.9906.3.dta	AVLEAEVKMCGELR	4.38e-06	1.74e-05	5.2e-07	2.78e-06	3.17e-05
Yu_5pmol.9957.9957.3.dta	LSGKTLEVTSEYLFR	0.00133	0.386	5.2e-06	2.52e-05	0.0135
Yu_5pmol.9981.9981.3.dta	DAFLGSFLYEYSR	1.14e-06	3.08e-06	6.4e-10	3.11e-06	5.11e-05
Yu_5pmol.9988.9988.3.dta	LKGGFVWDWVDKSLLK	0.000406	2.18e-05	1.8e-05	0.000118	1.17e-05
Yu_5pmol.9989.9989.3.dta	LPSEFDLSAFLR	9.65e-06	0.00335	2.5e-06	1.1e-05	0.00357
Yu_5pmol.9990.9990.3.dta	LSGKTLEVTSEYLFR	1e-06	0.0143	0.00013	7.63e-07	0.00074
Yu_5pmol_FTFT.1000.1000.2.dta	LPSEFDLSAFLR	0.000212	0.00139	2.3e-05	0.000423	0.164
Yu_5pmol_FTFT.1002.1002.2.dta	LPSEFDLSAFLR	0.000807	0.0335	4.3e-05	0.0211	0.321
Yu_5pmol_FTFT.1015.1015.3.dta	SMGGKEDLLWELLNKAKEHFGK	0.0105	3.67e-05	0.002	0.505	0.000146
Yu_5pmol_FTFT.1024.1024.2.dta	SAGWNLPLGLLYCDLPEPR	5.48e-08	2.26e-06	1.7e-06	0.00351	0.00107
Yu_5pmol_FTFT.1027.1027.2.dta	SAGWNLPLGLLYCDLPEPR	1.17e-07	1.89e-05	1.9e-05	0.00132	0.0164
Yu_5pmol_FTFT.1033.1033.2.dta	SAGWNLPLGLLYCDLPEPR	1.01e-09	0.00128	2.1e-05	0.0748	0.0198
Yu_5pmol_FTFT.1035.1035.2.dta	SAGWNLPLGLLYCDLPEPR	2.76e-06	7.6e-05	1.2e-07	0.00236	0.0641
Yu_5pmol_FTFT.1037.1037.2.dta	SAGWNLPLGLLYCDLPEPR	1.1e-05	0.0337	5.1e-07	0.985	0.337
Yu_5pmol_FTFT.1068.1068.2.dta	LKGGFVWDWVDKSLLK	3.85e-06	9.91e-06	0.00039	0.00626	0.00172
Yu_5pmol_FTFT.622.622.2.dta	EYEATLEECCAK	4.53e-05	0.0276	2.7e-06	0.342	0.78
Yu_5pmol_FTFT.644.644.2.dta	YNGVFKECCKAEDK	1.29e-07	0.117	0.021	0.228	0.11
Yu_5pmol_FTFT.647.647.2.dta	LECVSAETTEDCLAK	1.48e-05	1.86e-06	1.5e-11	5.19e-07	0.000601
Yu_5pmol_FTFT.649.649.2.dta	LECVSAETTEDCLAK	2.76e-09	0.00226	3.8e-05	0.0445	0.016
Yu_5pmol_FTFT.653.653.2.dta	RDWENPGVTKLNR	0.00377	0.00435	0.00015	0.0123	0.119
Yu_5pmol_FTFT.667.667.2.dta	HLVDEPKNLLK	9.55e-05	0.00085	2e-05	0.00865	0.642
Yu_5pmol_FTFT.670.670.2.dta	HLVDEPKNLLK	0.000472	0.00449	2.7e-05	0.00065	0.754
Yu_5pmol_FTFT.674.674.2.dta	SVLPSDGPSVACVK	8.84e-05	0.00581	2e-05	7.22e-06	0.107
Yu_5pmol_FTFT.677.677.2.dta	VNVDEVGGEALGR	0.00265	1.89e-05	2.1e-06	2.62e-05	0.000373
Yu_5pmol_FTFT.681.681.2.dta	VNVDEVGGEALGR	0.00736	1.58e-05	1.4e-06	4.56e-06	0.00222
Yu_5pmol_FTFT.685.685.2.dta	GTFATLSELHCDK	0.000222	0.0266	0.008	0.0106	0.127
Yu_5pmol_FTFT.687.687.3.dta	RHPEYAVSVLLR	3.56e-06	6.28e-08	7.4e-05	0.0888	0.000352
Yu_5pmol_FTFT.689.689.3.dta	RHPEYAVSVLLR	3.73e-06	9.08e-08	7.2e-05	0.0103	0.00126
Yu_5pmol_FTFT.698.698.2.dta	TPEVDDEALEKFDK	4.11e-06	0.00181	0.0039	0.166	0.0675
Yu_5pmol_FTFT.700.700.2.dta	VDEDKPFPAVPK	0.000783	0.0288	0.00031	0.0196	0.0528
Yu_5pmol_FTFT.709.709.2.dta	EGYYGYTGAFR	0.000147	0.0146	2.6e-06	0.0142	0.385
Yu_5pmol_FTFT.733.733.2.dta	TYFPHFDLSHGSAKVK	0.000294	0.00603	1.6e-05	0.0867	0.102
Yu_5pmol_FTFT.735.735.2.dta	TYFPHFDLSHGSAKVK	0.000339	0.011	0.003	0.0235	0.354
Yu_5pmol_FTFT.739.739.2.dta	SAVTALWGK	0.0404	0.0544	0.0007	0.000731	0.449
Yu_5pmol_FTFT.743.743.2.dta	SAVTALWGK	0.0161	0.00553	0.00055	0.0138	0.397
Yu_5pmol_FTFT.744.744.2.dta	LGLNCKLAKVAER	2.8e-05	0.0002	2.6e-05	0.00108	0.0563
Yu_5pmol_FTFT.758.758.2.dta	FDEFFSEGCAPGSK	4.96e-07	5.3e-05	2.6e-08	0.0108	0.00182
Yu_5pmol_FTFT.761.761.3.dta	SLHTLFGDELCK	0.000712	0.000123	0.00032	0.0605	0.00908
Yu_5pmol_FTFT.763.763.3.dta	SLHTLFGDELCK	0.026	0.000183	1.2e-05	0.0823	0.0267
Yu_5pmol_FTFT.765.765.2.dta	SLHTLFGDELCK	0.000737	0.00254	2.7e-06	0.0305	0.0739
Yu_5pmol_FTFT.767.767.2.dta	LVNELTEFAK	0.000219	0.00607	0.00066	6.38e-05	0.599
Yu_5pmol_FTFT.769.769.2.dta	LVNELTEFAK	0.000791	0.00674	0.0031	6.26e-05	0.734
Yu_5pmol_FTFT.773.773.2.dta	LVNELTEFAK	0.000783	0.00901	0.00073	6.57e-05	0.769
Yu_5pmol_FTFT.776.776.2.dta	NLNEKDYELLCLDGTR	0.000968	0.00514	5e-06	0.0469	0.49
Yu_5pmol_FTFT.811.811.2.dta	SDNCEDTPEAGYFAVAVVK	8.28e-05	0.000997	0.0019	0.084	0.00198
Yu_5pmol_FTFT.818.818.2.dta	LSFNPTKLEEKCHL	0.000212	0.014	3.7e-05	0.000325	0.0361
Yu_5pmol_FTFT.821.821.2.dta	LSFNPTKLEEKCHL	0.000137	0.0182	0.00036	0.0113	0.134
Yu_5pmol_FTFT.832.832.2.dta	LGEYGFKNALLVR	4.8e-05	1.29e-05	4.3e-08	0.000181	0.00893
Yu_5pmol_FTFT.841.841.2.dta	VLGAFSDGLAHLDNLK	0.00546	0.00035	1.8e-07	0.000646	0.00955
Yu_5pmol_FTFT.855.855.2.dta	LWSAELPNLYR	0.000318	0.0164	0.00069	0.209	0.434
Yu_5pmol_FTFT.857.857.2.dta	LLVVYPWTKR	0.0198	0.0169	0.0034	0.00638	0.44
Yu_5pmol_FTFT.859.859.2.dta	LLVVYPWTKR	0.0118	0.0204	0.0095	0.0027	0.465
Yu_5pmol_FTFT.861.861.2.dta	LLVVYPWTKR	0.00819	0.0214	0.006	0.0149	0.47
Yu_5pmol_FTFT.865.865.2.dta	LLVVYPWTKR	0.00254	0.0173	0.011	0.0153	0.383
Yu_5pmol_FTFT.867.867.2.dta	LLVVYPWTKR	0.0162	0.0213	0.0097	0.0175	0.318
Yu_5pmol_FTFT.869.869.2.dta	LLVVYPWTKR	0.011	0.0225	0.011	0.0055	0.344
Yu_5pmol_FTFT.871.871.2.dta	LLVVYPWTKR	0.02	0.0162	0.00057	0.00662	0.439
Yu_5pmol_FTFT.873.873.2.dta	LLVVYPWTKR	0.00422	0.0112	0.0024	0.00417	0.114
Yu_5pmol_FTFT.884.884.2.dta	LSGKTLEVTSEYLFR	1.26e-05	0.278	0.02	0.0163	0.00186
Yu_5pmol_FTFT.887.887.2.dta	LSGKTLEVTSEYLFR	3.04e-06	0.000687	2.6e-07	4.74e-05	0.00102
Yu_5pmol_FTFT.895.895.3.dta	VYVEELKPTPEGDLELLLKK	0.000464	1.3e-07	8e-08	0.014	8.31e-05
Yu_5pmol_FTFT.898.898.2.dta	VYVEELKPTPEGDLELLLKK	6.8e-05	0.0722	0.00033	0.919	0.813
Yu_5pmol_FTFT.920.920.2.dta	LLFDGVNSAFHLWCNGR	0.0105	0.0667	0.0018	0.608	0.297
Yu_5pmol_FTFT.924.924.2.dta	TVMENFVAFVDK	1.77e-05	0.000392	3.3e-06	2.26e-05	0.0338
Yu_5pmol_FTFT.926.926.2.dta	TVMENFVAFVDK	2.28e-08	0.000175	4e-06	1.09e-05	0.0172
Yu_5pmol_FTFT.928.928.2.dta	TVMENFVAFVDK	5.18e-06	0.000351	7.4e-06	0.000202	0.0851
Yu_5pmol_FTFT.930.930.2.dta	TVMENFVAFVDK	1.28e-05	0.032	0.076	0.0576	0.28
Yu_5pmol_FTFT.964.964.2.dta	MPCTEDYLSLLLNR	1.43e-07	8.08e-06	7.2e-09	2.57e-05	0.00103
Yu_5pmol_FTFT.967.967.2.dta	MPCTEDYLSLLLNR	1.28e-07	3.56e-05	0.0005	8.04e-05	0.00192
Yu_5pmol_FTFT.971.971.2.dta	DAFLGSFLYEYSR	2.85e-05	0.00319	5.1e-06	0.000771	0.0311
Yu_5pmol_FTFT.974.974.2.dta	DAFLGSFLYEYSR	0.00744	0.0234	0.0019	0.0682	0.245
Yu_5pmol_FTFT.996.996.2.dta	LPSEFDLSAFLR	6.29e-06	0.00339	3.5e-07	5.68e-05	0.144
Yu_5pmol_FTFT.998.998.2.dta	LPSEFDLSAFLR	5.5e-05	0.00284	1.9e-06	2.41e-05	0.103
Yu_5pmol_ITFT.1002.1002.3.dta	LPSEFDLSAFLR	5.05e-05	0.00274	5.1e-07	5.71e-05	0.246
Yu_5pmol_ITFT.1006.1006.3.dta	LPSEFDLSAFLR	1.26e-06	0.000536	2.9e-07	5.89e-05	0.258
Yu_5pmol_ITFT.1034.1034.2.dta	SAGWNLPLGLLYCDLPEPR	6.74e-07	2.73e-05	0.0012	0.00154	0.0011
Yu_5pmol_ITFT.1038.1038.2.dta	SAGWNLPLGLLYCDLPEPR	1.7e-06	7.85e-06	0.00066	0.000295	0.00388
Yu_5pmol_ITFT.1082.1082.3.dta	LKGGFVWDWVDKSLLK	1.02e-05	4.19e-06	2e-05	3.48e-05	0.00961
Yu_5pmol_ITFT.1086.1086.3.dta	LKGGFVWDWVDKSLLK	4.22e-05	1.61e-06	1.5e-05	0.00698	0.00351
Yu_5pmol_ITFT.1094.1094.3.dta	LKGGFVWDWVDKSLLK	1.08e-05	0.000146	0.0028	0.0493	0.26
Yu_5pmol_ITFT.1111.1111.2.dta	EDLLWELLNKAKEHFGK	9.75e-10	0.00226	0.0001	0.18	0.0312
Yu_5pmol_ITFT.1115.1115.2.dta	EDLLWELLNKAKEHFGK	4.39e-05	0.00565	0.00052	0.243	0.0569
Yu_5pmol_ITFT.1119.1119.2.dta	EDLLWELLNKAKEHFGK	1.63e-05	0.012	0.0021	0.725	0.247
Yu_5pmol_ITFT.583.583.3.dta	DCHLAKVPSHTVVAR	0.000469	7.69e-06	9.6e-05	0.104	0.0594
Yu_5pmol_ITFT.592.592.3.dta	EYEATLEECCAK	0.000653	0.00152	0.0091	0.00559	0.143
Yu_5pmol_ITFT.618.618.3.dta	LECVSAETTEDCLAK	8.09e-06	4.58e-07	4.9e-11	5.03e-06	0.000431
Yu_5pmol_ITFT.638.638.3.dta	APLDNDLGVSEATR	1.11e-05	3.03e-05	3.1e-06	8.49e-05	0.524
Yu_5pmol_ITFT.644.644.3.dta	HLVDEPKNLLK	9.44e-05	0.00362	0.00023	0.0105	0.412
Yu_5pmol_ITFT.646.646.3.dta	HLVDEPKNLLK	0.00332	0.00921	0.016	0.0126	0.938
Yu_5pmol_ITFT.648.648.3.dta	HSTLFENLANK	7.62e-06	0.000401	1.4e-05	0.0245	0.569
Yu_5pmol_ITFT.651.651.3.dta	SVLPSDGPSVACVK	0.00227	0.011	0.0035	0.00101	0.733
Yu_5pmol_ITFT.654.654.3.dta	VNVDEVGGEALGR	0.00541	2.61e-06	2.9e-07	0.000168	0.0024
Yu_5pmol_ITFT.658.658.3.dta	VNVDEVGGEALGR	0.00839	1.31e-06	2.3e-07	3.78e-06	0.00287
Yu_5pmol_ITFT.662.662.3.dta	GTFATLSELHCDK	3.55e-05	0.00521	0.0033	0.00571	0.601
Yu_5pmol_ITFT.672.672.3.dta	KVPKVSTPTLVEVSR	0.00374	9.34e-08	5.6e-05	0.0451	0.0134
Yu_5pmol_ITFT.674.674.3.dta	KVPKVSTPTLVEVSR	0.0138	2.26e-05	0.0039	0.613	0.0315
Yu_5pmol_ITFT.680.680.3.dta	VDEDKPFPAVPK	0.000869	0.0157	0.2	0.0237	0.586
Yu_5pmol_ITFT.686.686.3.dta	LDPNAWVER	0.00115	0.00432	0.00024	0.0019	0.293
Yu_5pmol_ITFT.690.690.3.dta	EGYYGYTGAFR	0.000238	0.00595	1.8e-05	0.0149	0.396
Yu_5pmol_ITFT.722.722.3.dta	SAVTALWGK	0.015	0.00138	0.0006	0.0164	0.175
Yu_5pmol_ITFT.723.723.3.dta	LGLNCKLAKVAER	7.74e-05	3.08e-05	3.8e-06	5.55e-05	0.0128
Yu_5pmol_ITFT.726.726.3.dta	LGLNCKLAKVAER	8.34e-06	6.3e-05	1.3e-05	5.69e-05	0.0476
Yu_5pmol_ITFT.742.742.3.dta	FDEFFSEGCAPGSK	4.54e-08	4.05e-06	1.8e-09	0.00145	0.00387
Yu_5pmol_ITFT.743.743.3.dta	CSTSSLLEACTFR	0.000127	0.00611	0.00026	0.00706	0.0704
Yu_5pmol_ITFT.746.746.3.dta	SLHTLFGDELCK	0.000622	5.95e-06	1.8e-05	0.0231	0.00591
Yu_5pmol_ITFT.747.747.3.dta	SLHTLFGDELCK	3.28e-05	0.000221	2.9e-07	0.0208	0.0683
Yu_5pmol_ITFT.750.750.3.dta	SLHTLFGDELCK	0.0174	0.000106	0.00036	0.0789	0.0204
Yu_5pmol_ITFT.751.751.3.dta	SLHTLFGDELCK	6.8e-06	0.00283	0.00032	0.102	0.0816
Yu_5pmol_ITFT.752.752.3.dta	LVNELTEFAK	0.00446	0.000899	0.0011	8.17e-06	0.11
Yu_5pmol_ITFT.754.754.3.dta	LVNELTEFAK	0.00103	0.00098	0.00097	6.34e-05	0.0827
Yu_5pmol_ITFT.758.758.3.dta	LVNELTEFAK	0.00365	0.00135	0.00082	6.26e-05	0.164
Yu_5pmol_ITFT.807.807.2.dta	SDNCEDTPEAGYFAVAVVK	0.000575	0.00535	0.03	0.541	0.0101
Yu_5pmol_ITFT.812.812.3.dta	LSFNPTKLEEKCHL	0.00014	0.00306	3.6e-05	5.45e-05	0.164
Yu_5pmol_ITFT.814.814.3.dta	LSFNPTKLEEKCHL	0.000923	0.00528	0.00048	0.00114	0.046
Yu_5pmol_ITFT.819.819.3.dta	LSFNPTKLEEKCHL	0.000113	0.118	0.0057	0.102	0.326
Yu_5pmol_ITFT.824.824.3.dta	LGEYGFKNALLVR	3.28e-05	2.12e-06	1.4e-05	0.000189	0.0112
Yu_5pmol_ITFT.826.826.3.dta	LGEYGFKNALLVR	9.52e-06	3.4e-06	2.1e-06	0.000188	0.0148
Yu_5pmol_ITFT.830.830.3.dta	LGEYGFKNALLVR	0.00019	0.00191	9.4e-05	0.000282	0.103
Yu_5pmol_ITFT.831.831.3.dta	VNWLGLGPKENYPDR	2.63e-06	0.000243	3e-05	0.0146	0.141
Yu_5pmol_ITFT.835.835.3.dta	VLGAFSDGLAHLDNLK	0.000553	3.93e-05	5.8e-09	6.69e-05	0.0074
Yu_5pmol_ITFT.840.840.3.dta	VLGAFSDGLAHLDNLK	7.01e-05	0.000257	0.00011	0.00727	0.00993
Yu_5pmol_ITFT.854.854.3.dta	LLVVYPWTKR	0.00894	0.00361	0.0074	0.0464	0.591
Yu_5pmol_ITFT.858.858.3.dta	LLVVYPWTKR	0.0139	0.00135	0.0033	0.0153	0.176
Yu_5pmol_ITFT.862.862.3.dta	LLVVYPWTKR	0.00609	0.00381	0.0036	0.0153	0.287
Yu_5pmol_ITFT.866.866.3.dta	LLVVYPWTKR	0.0216	0.00531	0.039	0.00822	0.219
Yu_5pmol_ITFT.870.870.3.dta	LLVVYPWTKR	0.0261	0.00988	0.0038	0.164	0.368
Yu_5pmol_ITFT.884.884.3.dta	LSGKTLEVTSEYLFR	3.05e-05	0.000294	1.4e-07	4.34e-05	0.00109
Yu_5pmol_ITFT.886.886.3.dta	LSGKTLEVTSEYLFR	0.000135	0.00897	0.0027	0.00741	0.00516
Yu_5pmol_ITFT.890.890.2.dta	FFESFGDLSTPDAVMGNPK	2.4e-05	0.000301	0.00025	1.67e-05	0.000679
Yu_5pmol_ITFT.894.894.3.dta	VYVEELKPTPEGDLELLLKK	2.04e-05	1.74e-06	2.9e-07	0.0188	0.000213
Yu_5pmol_ITFT.898.898.3.dta	VYVEELKPTPEGDLELLLKK	0.000513	3.13e-08	3.3e-07	0.0152	0.000122
Yu_5pmol_ITFT.899.899.2.dta	VYVEELKPTPEGDLELLLKK	4.51e-06	0.00915	1.3e-05	0.378	0.437
Yu_5pmol_ITFT.903.903.3.dta	FLDDDLTDDLMCVK	4.08e-06	6.49e-06	0.0048	0.00224	0.00132
Yu_5pmol_ITFT.932.932.3.dta	TVMENFVAFVDK	3.58e-05	8.32e-05	2.3e-06	0.000111	0.0304
Yu_5pmol_ITFT.934.934.3.dta	TVMENFVAFVDK	6.98e-05	5.92e-05	5.8e-06	0.00182	0.123
Yu_5pmol_ITFT.972.972.3.dta	MPCTEDYLSLLLNR	1.36e-07	3.44e-05	1.6e-05	0.000693	0.0024
Yu_5pmol_ITFT.984.984.3.dta	DAFLGSFLYEYSR	1.44e-05	0.048	9.5e-05	0.256	0.466
